# Supplementary material for: Forecasting China’s shipping indices based on modal decomposition and optimized deep learning integrated model
Source: PLoS One. 2025 Dec 8;20(12):e0336906. doi: 10.1371/journal.pone.0336906 (PMC12685171; doi:10.1371/journal.pone.0336906)
Supplement: S1 Data — https://pan.baidu.com/s/15QEj7tRDk5vlLM1SzPUNnA?pwd=mtks. (XLSX) [file pone.0336906.s001.xlsx]

## Sheet: SCFI
Date	SCFI
2009-11-06	1403
2009-11-13	1386
2009-11-20	1373
2009-11-27	1372
2009-12-04	1367
2009-12-11	1360
2009-12-18	1358
2009-12-25	1358
2010-01-15	1609
2010-01-22	1803
2010-01-29	1988
2010-02-05	2061
2010-02-12	2142
2010-03-05	2142
2010-03-12	2117
2010-03-19	2043
2010-03-26	2028
2010-04-02	2041
2010-04-09	2050
2010-04-16	2080
2010-04-23	2106
2010-05-14	2504
2010-05-21	2531
2010-05-28	2587
2010-06-04	2590
2010-06-11	2743
2010-06-18	2810
2010-06-25	2823
2010-07-02	2833
2010-07-09	2816
2010-07-16	2794
2010-07-23	2779
2010-07-30	2787
2010-08-06	2787
2010-08-13	2765
2010-08-20	2752
2010-08-27	2692
2010-09-03	2635
2010-09-10	2567
2010-09-17	2493
2010-10-15	2379
2010-10-22	2303
2010-10-29	2202
2010-11-05	2159
2010-11-12	2111
2010-11-19	2048
2010-11-26	1977
2010-12-03	1927
2010-12-10	1856
2010-12-17	1832
2010-12-24	1823
2010-12-31	1962
2011-01-07	2016
2011-01-14	1977
2011-01-21	1955
2011-01-28	1933
2011-02-11	1900
2011-02-18	1835
2011-02-25	1783
2011-03-04	1737
2011-03-11	1654
2011-03-18	1617
2011-03-25	1608
2011-04-01	1631
2011-04-08	1657
2011-04-15	1639
2011-04-22	1645
2011-04-29	1732
2011-05-06	1843
2011-05-13	1841
2011-05-20	1819
2011-05-27	1800
2011-06-03	1743
2011-06-10	1719
2011-06-17	1656
2011-06-24	1633
2011-07-01	1652
2011-07-08	1652
2011-07-15	1627
2011-07-22	1609
2011-07-29	1585
2011-08-05	1567
2011-08-12	1589
2011-08-19	1769
2011-08-26	1752
2011-09-02	1704
2011-09-09	1675
2011-09-16	1633
2011-09-23	1589
2011-09-30	1556
2011-10-14	1495
2011-10-21	1486
2011-10-28	1494
2011-11-04	1500
2011-11-11	1481
2011-11-18	1460
2011-11-25	1435
2011-12-02	1426
2011-12-09	1419
2011-12-16	1418
2011-12-23	1424
2011-12-30	1692
2012-01-06	1813
2012-01-13	1822
2012-01-20	1825
2012-02-03	1819
2012-02-10	1824
2012-02-17	1798
2012-02-24	1774
2012-03-02	1759
2012-03-09	1753
2012-03-16	1992
2012-03-23	2021
2012-03-30	2031
2012-04-06	2028
2012-04-13	2285
2012-04-20	2415
2012-04-27	2414
2012-05-04	2412
2012-05-11	2393
2012-05-18	2330
2012-05-25	2333
2012-06-01	2325
2012-06-08	2658
2012-06-15	2739
2012-06-22	2678
2012-06-29	2571
2012-07-06	2561
2012-07-13	2476
2012-07-20	2389
2012-07-27	2368
2012-08-03	2671
2012-08-10	2782
2012-08-17	2683
2012-08-24	2568
2012-08-31	2485
2012-09-07	2490
2012-09-14	2711
2012-09-21	2727
2012-09-28	2730
2012-10-12	2592
2012-10-19	2510
2012-10-26	2476
2012-11-02	2408
2012-11-09	2310
2012-11-16	2224
2012-11-23	2089
2012-11-30	2046
2012-12-07	2019
2012-12-14	2199
2012-12-21	2231
2012-12-28	2223
2013-01-04	2221
2013-01-11	2341
2013-01-18	2520
2013-01-25	2497
2013-02-01	2475
2013-02-08	2445
2013-02-22	2364
2013-03-01	2287
2013-03-08	2189
2013-03-15	2122
2013-03-22	2104
2013-03-29	2264
2013-04-05	2302
2013-04-12	2226
2013-04-19	2171
2013-04-26	2102
2013-05-03	2067
2013-05-10	1997
2013-05-17	2012
2013-05-24	2093
2013-05-31	2008
2013-06-07	1949
2013-06-14	1881
2013-06-21	1845
2013-06-28	2114
2013-07-05	2131
2013-07-12	2043
2013-07-19	1979
2013-07-26	1942
2013-08-02	2069
2013-08-09	1994
2013-08-16	1941
2013-08-23	1889
2013-08-30	1965
2013-09-06	1989
2013-09-13	1916
2013-09-20	1891
2013-09-27	1837
2013-10-11	1773
2013-10-18	1739
2013-10-25	1731
2013-11-01	1724
2013-11-08	1718
2013-11-15	1885
2013-11-22	1849
2013-11-29	1768
2013-12-06	1717
2013-12-13	1700
2013-12-20	1814
2013-12-27	1803
2014-01-03	1815
2014-01-10	1866
2014-01-17	2111
2014-01-24	2110
2014-01-31	2108
2014-02-07	2108
2014-02-14	2041
2014-02-21	1945
2014-02-28	1852
2014-03-07	1784
2014-03-14	1931
2014-03-21	1865
2014-03-28	1824
2014-04-04	1808
2014-04-11	1872
2014-04-18	1923
2014-04-25	1922
2014-05-02	1913
2014-05-09	1907
2014-05-16	1987
2014-05-23	1923
2014-05-30	1865
2014-06-06	1802
2014-06-13	1761
2014-06-20	1720
2014-06-27	1769
2014-07-04	1841
2014-07-11	1824
2014-07-18	1783
2014-07-25	1765
2014-08-01	2198
2014-08-08	2189
2014-08-15	2109
2014-08-22	2044
2014-08-29	2178
2014-09-05	2304
2014-09-12	2195
2014-09-19	2086
2014-09-26	1930
2014-10-10	1891
2014-10-17	2139
2014-10-24	2109
2014-10-31	1988
2014-11-07	1927
2014-11-14	2090
2014-11-21	2158
2014-11-28	1905
2014-12-05	1825
2014-12-12	2259
2014-12-19	2242
2014-12-26	2125
2015-01-02	2058
2015-01-09	1930
2015-01-16	2089
2015-01-23	2063
2015-01-30	1979
2015-02-06	2242
2015-02-13	2265
2015-02-27	2009
2015-03-06	1921
2015-03-13	1835
2015-03-20	1748
2015-03-27	1701
2015-04-03	1635
2015-04-10	1932
2015-04-17	1623
2015-04-24	1596
2015-05-01	1783
2015-05-08	1647
2015-05-15	1519
2015-05-22	1412
2015-05-29	1526
2015-06-05	1447
2015-06-12	1341
2015-06-19	1268
2015-06-26	1229
2015-07-03	1421
2015-07-10	1280
2015-07-17	1175
2015-07-24	1123
2015-07-31	1607
2015-08-07	1542
2015-08-14	1719
2015-08-21	1585
2015-08-28	1481
2015-09-04	1456
2015-09-11	1461
2015-09-18	1379
2015-09-25	1291
2015-10-09	1197
2015-10-16	1377
2015-10-23	1166
2015-10-30	1363
2015-11-06	1102
2015-11-13	1009
2015-11-20	922
2015-11-27	936
2015-12-04	891
2015-12-11	816
2015-12-18	768
2015-12-25	766
2016-01-01	1518
2016-01-08	1498
2016-01-15	1417
2016-01-22	1377
2016-01-29	1388
2016-02-05	1321
2016-02-12	1388
2016-02-19	1070
2016-02-26	1005
2016-03-04	884
2016-03-11	810
2016-03-18	761
2016-03-25	748
2016-04-01	922
2016-04-08	849
2016-04-15	770
2016-04-22	725
2016-04-29	857
2016-05-06	863
2016-05-13	818
2016-05-20	753
2016-05-27	788
2016-06-03	852
2016-06-10	811
2016-06-17	770
2016-06-24	753
2016-07-01	1209
2016-07-08	1166
2016-07-15	1421
2016-07-22	1296
2016-07-29	1322
2016-08-05	1277
2016-08-12	1225
2016-08-19	1159
2016-08-26	1153
2016-09-02	1746
2016-09-09	1749
2016-09-16	1742
2016-09-23	1726
2016-09-30	1686
2016-10-14	1914
2016-10-21	1917
2016-10-28	2034
2016-11-04	1990
2016-11-11	1809
2016-11-18	1687
2016-11-25	1528
2016-12-02	1456
2016-12-09	1382
2016-12-16	1608
2016-12-23	1541
2016-12-30	1923
2017-01-06	2082
2017-01-13	2211
2017-01-20	2167
2017-01-27	2106
2017-02-03	2092
2017-02-10	1964
2017-02-17	1771
2017-02-24	1650
2017-03-03	1496
2017-03-10	1424
2017-03-17	1338
2017-03-24	1288
2017-03-31	1479
2017-04-07	1375
2017-04-14	1357
2017-04-21	1326
2017-04-28	1606
2017-05-05	1555
2017-05-12	1432
2017-05-19	1310
2017-05-26	1264
2017-06-02	1413
2017-06-09	1277
2017-06-16	1146
2017-06-23	1092
2017-06-30	1378
2017-07-07	1333
2017-07-14	1265
2017-07-21	1226
2017-07-28	1687
2017-08-04	1661
2017-08-11	1641
2017-08-18	1659
2017-08-25	1541
2017-09-01	1495
2017-09-08	1473
2017-09-15	1586
2017-09-22	1484
2017-09-29	1414
2017-10-13	1367
2017-10-20	1366
2017-10-27	1512
2017-11-03	1548
2017-11-10	1411
2017-11-17	1249
2017-11-24	1097
2017-12-01	1177
2017-12-08	1078
2017-12-15	1183
2017-12-22	1177
2017-12-29	1523
2018-01-05	1465
2018-01-12	1514
2018-01-19	1436
2018-01-26	1457
2018-02-02	1552
2018-02-09	1486
2018-02-16	1484
2018-02-23	1412
2018-03-02	1252
2018-03-09	1143
2018-03-16	1016
2018-03-23	945
2018-03-30	1127
2018-04-06	1128
2018-04-13	1152
2018-04-20	1152
2018-04-27	1403
2018-05-04	1468
2018-05-11	1382
2018-05-18	1308
2018-05-25	1283
2018-06-01	1445
2018-06-08	1358
2018-06-15	1266
2018-06-22	1194
2018-06-29	1545
2018-07-06	1555
2018-07-13	1685
2018-07-20	1616
2018-07-27	1877
2018-08-03	2074
2018-08-10	2068
2018-08-17	2086
2018-08-24	2126
2018-08-31	2298
2018-09-07	2332
2018-09-14	2349
2018-09-21	2343
2018-09-28	2332
2018-10-12	2503
2018-10-19	2587
2018-10-26	2587
2018-11-02	2606
2018-11-09	2575
2018-11-16	2529
2018-11-23	2247
2018-11-30	2190
2018-12-07	2030
2018-12-14	1935
2018-12-21	1763
2018-12-28	1883
2019-01-04	1933
2019-01-11	1895
2019-01-18	2114
2019-01-25	2039
2019-02-01	1993
2019-02-15	1834
2019-02-22	1720
2019-03-01	1549
2019-03-08	1431
2019-03-15	1345
2019-03-22	1329
2019-03-29	1626
2019-04-05	1623
2019-04-12	1606
2019-04-19	1538
2019-04-26	1569
2019-05-10	1442
2019-05-17	1340
2019-05-24	1294
2019-05-31	1471
2019-06-07	1439
2019-06-14	1416
2019-06-21	1382
2019-06-28	1720
2019-07-05	1649
2019-07-12	1659
2019-07-19	1539
2019-07-26	1433
2019-08-02	1589
2019-08-09	1474
2019-08-16	1368
2019-08-23	1286
2019-08-30	1615
2019-09-06	1566
2019-09-13	1447
2019-09-20	1338
2019-09-27	1328
2019-10-11	1313
2019-10-18	1368
2019-10-25	1361
2019-11-01	1588
2019-11-08	1532
2019-11-15	1351
2019-11-22	1229
2019-11-29	1405
2019-12-06	1509
2019-12-13	1370
2019-12-20	1342
2019-12-27	1434
2020-01-03	1636
2020-01-10	1543
2020-01-17	1562
2020-01-24	1545
2020-02-14	1423
2020-02-21	1367
2020-02-28	1394
2020-03-06	1361
2020-03-13	1610
2020-03-20	1549
2020-03-27	1515
2020-04-03	1662
2020-04-10	1630
2020-04-17	1528
2020-04-24	1495
2020-05-01	1724
2020-05-08	1730
2020-05-15	1686
2020-05-22	1678
2020-05-29	2097
2020-06-05	2132
2020-06-12	2755
2020-06-19	2669
2020-06-26	2692
2020-07-03	2920
2020-07-10	2783
2020-07-17	2794
2020-07-24	2704
2020-07-31	3167
2020-08-07	3144
2020-08-14	3406
2020-08-21	3440
2020-08-28	3639
2020-09-04	3758
2020-09-11	3813
2020-09-18	3867
2020-09-25	3856
2020-10-02	3863
2020-10-09	3848
2020-10-16	3841
2020-10-23	3865
2020-10-30	3849
2020-11-06	3871
2020-11-13	3887
2020-11-20	3913
2020-11-27	3880
2020-12-04	3947
2020-12-11	3948
2020-12-18	3900
2020-12-25	4080
2021-01-01	4018
2021-01-08	4019
2021-01-15	4054
2021-01-22	3995
2021-01-29	4088
2021-02-05	4076
2021-02-12	3969
2021-02-19	4106
2021-02-26	3968
2021-03-05	4008
2021-03-12	3999
2021-03-19	3984
2021-03-26	3971
2021-04-02	4056
2021-04-09	3931
2021-04-16	4432
2021-04-23	4967
2021-04-30	5023
2021-05-07	4608
2021-05-14	4839
2021-05-21	4843
2021-05-28	4416
2021-06-04	4826
2021-06-11	4658
2021-06-18	4716
2021-06-25	4716
2021-07-02	4944
2021-07-09	5024
2021-07-16	5334
2021-07-23	5388
2021-07-30	5518
2021-08-06	5555
2021-08-13	5744
2021-08-20	5927
2021-08-27	5949
2021-09-03	6266
2021-09-10	6322
2021-09-17	6322
2021-09-24	6322
2021-10-01	6322
2021-10-08	6371
2021-10-15	6219
2021-10-22	6343
2021-10-29	6414
2021-11-05	6461
2021-11-12	6730
2021-11-19	6730
2021-11-26	6730
2021-12-03	7019
2021-12-10	7300
2021-12-17	7419
2021-12-24	7444
2021-12-31	7681
2022-01-07	7994
2022-01-14	7994
2022-01-21	7976
2022-01-28	7957
2022-02-11	8054
2022-02-18	8117
2022-02-25	8066
2022-03-04	8110
2022-03-11	8105
2022-03-18	8023
2022-03-25	7960
2022-04-01	7916
2022-04-08	7860
2022-04-15	7860
2022-04-22	7860
2022-04-29	7888
2022-05-06	7888
2022-05-13	7900
2022-05-20	7888
2022-05-27	7776
2022-06-03	7710
2022-06-10	7630
2022-06-17	7489
2022-06-24	7378
2022-07-01	7334
2022-07-08	7116
2022-07-15	6883
2022-07-22	6722
2022-07-29	6694
2022-08-05	6499
2022-08-12	6153
2022-08-19	5782
2022-08-26	5134
2022-09-02	3959
2022-09-09	3484
2022-09-16	3050
2022-09-23	2684
2022-09-30	2399
2022-10-14	2097
2022-10-21	2029
2022-10-28	1902
2022-11-04	1681
2022-11-11	1632
2022-11-18	1559
2022-11-25	1496
2022-12-02	1437
2022-12-09	1430
2022-12-16	1423
2022-12-23	1418
2022-12-30	1423
2023-01-06	1414
2023-01-13	1378
2023-01-20	1403
2023-02-03	1363
2023-02-10	1293
2023-02-17	1273
2023-02-24	1234
2023-03-03	1200
2023-03-10	1163
2023-03-17	1161
2023-03-24	1155
2023-03-31	1148
2023-04-07	1292
2023-04-14	1668
2023-04-21	1633
2023-04-28	1453
2023-05-05	1453
2023-05-12	1385
2023-05-19	1329
2023-05-26	1398
2023-06-02	1666
2023-06-09	1388
2023-06-16	1207
2023-06-23	1173
2023-06-30	1408
2023-07-07	1404
2023-07-14	1771
2023-07-21	1764
2023-07-28	1943
2023-08-04	2002
2023-08-11	2017
2023-08-18	2003
2023-08-25	2006
2023-09-01	2136
2023-09-08	2037
2023-09-15	1888
2023-09-22	1790
2023-09-29	1729
2023-10-13	1735
2023-10-20	1746
2023-10-27	1916
2023-11-03	2102
2023-11-10	1843
2023-11-17	1696
2023-11-24	1627
2023-12-01	1646
2023-12-08	1669
2023-12-15	1819
2023-12-22	1855
2023-12-29	2553
2024-01-05	2775
2024-01-12	3974
2024-01-19	4320
2024-01-26	4412
2024-02-02	5005
2024-02-09	4833
2024-02-23	4691
2024-03-01	4262
2024-03-08	4039
2024-03-15	3776
2024-03-22	3621
2024-03-29	3407
2024-04-05	3308
2024-04-12	3205
2024-04-19	3175
2024-04-26	3602
2024-05-10	4393
2024-05-17	5025
2024-05-24	5189
2024-05-31	6168
2024-06-07	6209
2024-06-14	6906
2024-06-21	7173
2024-06-28	7830
2024-07-05	8103
2024-07-12	7654
2024-07-19	7124
2024-07-26	6663
2024-08-02	6245
2024-08-09	6068
2024-08-16	6581
2024-08-23	5955
2024-08-30	6140
2024-09-06	5605
2024-09-13	5494
2024-09-20	5341
2024-09-27	4852
2024-10-11	4730
2024-10-18	4726
2024-10-25	4783
2024-11-01	4826
2024-11-08	4729
2024-11-15	4181
2024-11-22	3821
2024-11-29	3345
2024-12-06	3309
2024-12-13	4023
2024-12-20	4198
2024-12-27	4581
2025-01-03	4997
2025-01-10	4682
2025-01-17	4232
2025-01-24	4116
2025-02-07	3932
2025-02-14	3544
2025-02-21	2907
2025-02-28	2482
2025-03-07	2291
2025-03-14	1965
2025-03-21	1872
2025-03-28	2177
2025-04-04	2313

## Sheet: CCFI
Date	CCFI
2005-01-14	1149.35
2005-01-21	1149.35
2005-01-28	1132.45
2005-02-04	1173.23
2005-02-11	1136.92
2005-02-18	1155.95
2005-02-25	1122.08
2005-03-04	1109.66
2005-03-11	1122.86
2005-03-18	1120.67
2005-03-25	1083.37
2005-04-01	1147.95
2005-04-08	1128.97
2005-04-15	1156.28
2005-04-22	1149.36
2005-04-29	1178.51
2005-05-06	1158.84
2005-05-13	1150.95
2005-05-20	1153.6
2005-05-27	1165.43
2005-06-03	1178.88
2005-06-10	1188.62
2005-06-17	1165.08
2005-06-24	1164.5
2005-07-01	1158.22
2005-07-08	1134.28
2005-07-15	1159.81
2005-07-22	1147.08
2005-07-29	1146.1
2005-08-05	1141.12
2005-08-12	1136.81
2005-08-19	1127.85
2005-08-26	1152.51
2005-09-02	1129.27
2005-09-09	1144.27
2005-09-16	1143.35
2005-09-23	1161.69
2005-09-30	1167.46
2005-10-07	1172.46
2005-10-14	1160.27
2005-10-21	1141.36
2005-10-28	1152.98
2005-11-04	1134.48
2005-11-11	1131.7
2005-11-18	1124.95
2005-11-25	1116.12
2005-12-02	1101.35
2005-12-09	1105.92
2005-12-16	1093.35
2005-12-23	1084.33
2005-12-30	1072.42
2006-01-06	1078.76
2006-01-13	1055.53
2006-01-20	1043.73
2006-01-27	1050.75
2006-02-03	1057.04
2006-02-10	1048.03
2006-02-17	1035.06
2006-02-24	1013.6
2006-03-03	1022.86
2006-03-10	1001.54
2006-03-17	988.79
2006-03-24	986
2006-03-31	992
2006-04-07	999
2006-04-14	993.71
2006-04-21	984.48
2006-04-28	1007
2006-05-05	1013
2006-05-12	992.81
2006-05-19	1006.7
2006-05-26	998.37
2006-06-02	993.37
2006-06-09	995.8
2006-06-16	1001.91
2006-06-23	993.39
2006-06-30	996.6
2006-07-07	987.02
2006-07-14	991.5
2006-07-21	1000.39
2006-07-28	1001.93
2006-08-04	998
2006-08-11	1007.82
2006-08-18	1003.44
2006-08-25	1020.8
2006-09-01	1009.64
2006-09-08	1027.49
2006-09-15	1028.84
2006-09-22	1025.81
2006-09-29	1030.73
2006-10-06	1037.73
2006-10-13	1060.03
2006-10-20	1066.05
2006-10-27	1055.89
2006-11-03	1077.23
2006-11-10	1079.5
2006-11-17	1069.95
2006-11-24	1080.45
2006-12-01	1038.69
2006-12-08	1032.97
2006-12-15	1030.92
2006-12-22	1028.3
2006-12-29	1034.24
2007-01-05	1017.92
2007-01-12	1040.17
2007-01-19	1033.65
2007-01-26	1039.63
2007-02-02	1024.15
2007-02-09	1023.88
2007-02-16	1034.15
2007-02-23	1044.13
2007-03-02	1012.93
2007-03-09	1014.85
2007-03-16	1026.07
2007-03-23	1004.98
2007-03-30	993.7
2007-04-06	998.24
2007-04-13	1004.9
2007-04-20	1005.57
2007-04-27	1013.38
2007-05-04	1017.33
2007-05-11	1026.06
2007-05-18	1021.75
2007-05-25	1011.89
2007-06-01	1030.62
2007-06-08	1030.72
2007-06-15	1034.94
2007-06-22	1029.53
2007-06-29	1041.17
2007-07-06	1061.88
2007-07-13	1053.47
2007-07-20	1064.13
2007-07-27	1078.34
2007-08-03	1092.95
2007-08-10	1082.65
2007-08-17	1086.84
2007-08-24	1102.2
2007-08-31	1097.84
2007-09-07	1113.82
2007-09-14	1110.68
2007-09-21	1111.18
2007-09-28	1126.14
2007-10-05	1130.72
2007-10-12	1155.5
2007-10-19	1168.25
2007-10-26	1147.85
2007-11-02	1168.54
2007-11-09	1163.8
2007-11-16	1168.12
2007-11-23	1154.12
2007-11-30	1155.17
2007-12-07	1156.24
2007-12-14	1159.17
2007-12-21	1154.04
2007-12-28	1155.01
2008-01-04	1168.16
2008-01-11	1161.21
2008-01-18	1150.24
2008-01-25	1159.45
2008-02-01	1177.47
2008-02-08	1194.28
2008-02-15	1201.8
2008-02-22	1193.45
2008-02-29	1186.08
2008-03-07	1173.66
2008-03-14	1144.22
2008-03-21	1145.41
2008-03-28	1136.75
2008-04-04	1105.39
2008-04-11	1123.23
2008-04-18	1112.61
2008-04-25	1127.42
2008-05-02	1120.76
2008-05-09	1119.42
2008-05-16	1128.86
2008-05-23	1123.45
2008-05-30	1128.33
2008-06-06	1139.06
2008-06-13	1133.05
2008-06-20	1138.73
2008-06-27	1137.22
2008-07-04	1134.43
2008-07-11	1127.61
2008-07-18	1134.2
2008-07-25	1139.03
2008-08-01	1129.36
2008-08-08	1123.63
2008-08-15	1128.6
2008-08-22	1128.34
2008-08-29	1146.24
2008-09-05	1136.38
2008-09-12	1138.01
2008-09-19	1133.46
2008-09-26	1129.66
2008-10-03	1133.83
2008-10-10	1136.21
2008-10-17	1124.92
2008-10-24	1117.38
2008-10-31	1103.86
2008-11-07	1094.22
2008-11-14	1082.68
2008-11-21	1046.41
2008-11-28	1025.67
2008-12-05	1013.3
2008-12-12	982.15
2008-12-19	970.48
2008-12-26	946.55
2009-01-02	930.93
2009-01-09	915.77
2009-01-16	910.7
2009-01-23	889.35
2009-01-30	892.36
2009-02-06	886.95
2009-02-13	872.82
2009-02-20	869.85
2009-02-27	875.32
2009-03-06	848.28
2009-03-13	841.44
2009-03-20	835.23
2009-03-27	827.87
2009-04-03	824.45
2009-04-10	838.24
2009-04-17	833.92
2009-04-24	819.55
2009-05-01	822.77
2009-05-08	819.06
2009-05-15	813.97
2009-05-22	799.13
2009-05-29	798.04
2009-06-05	788.59
2009-06-12	780.62
2009-06-19	775.64
2009-06-26	763.31
2009-07-03	769.05
2009-07-10	784.08
2009-07-17	787.14
2009-07-24	789.53
2009-07-31	808.23
2009-08-07	828.12
2009-08-14	858.63
2009-08-21	866.99
2009-08-28	920.24
2009-09-04	939.4
2009-09-11	941.9
2009-09-18	945.3
2009-09-25	958.87
2009-10-02	960.23
2009-10-09	964.05
2009-10-16	966.25
2009-10-23	961.13
2009-10-30	965.15
2009-11-06	969.98
2009-11-13	980.11
2009-11-20	985.6
2009-11-27	993.94
2009-12-04	993.45
2009-12-11	991.45
2009-12-18	990.98
2009-12-25	995.94
2010-01-08	1004.58
2010-01-15	1004.83
2010-01-22	1040.38
2010-01-29	1057.78
2010-02-05	1081.67
2010-02-12	1124.91
2010-02-26	1168.31
2010-03-05	1133.39
2010-03-12	1135.71
2010-03-19	1127.62
2010-03-26	1120.12
2010-04-02	1123.46
2010-04-09	1117.89
2010-04-16	1117.12
2010-04-23	1115.87
2010-05-07	1120.46
2010-05-14	1120.13
2010-05-21	1125.78
2010-05-28	1128.62
2010-06-04	1137.47
2010-06-11	1143.85
2010-06-18	1155.09
2010-06-25	1171.54
2010-07-02	1172
2010-07-09	1184.91
2010-07-16	1193.08
2010-07-23	1198.65
2010-07-30	1209.06
2010-08-06	1213.08
2010-08-13	1211.79
2010-08-20	1207.96
2010-08-27	1214.7
2010-09-03	1202.59
2010-09-10	1198.77
2010-09-17	1197.69
2010-10-15	1153.17
2010-10-22	1132.08
2010-10-29	1133.96
2010-11-05	1118.7
2010-11-12	1107.67
2010-11-19	1097.33
2010-11-26	1089.18
2010-12-03	1075.84
2010-12-10	1073.38
2010-12-17	1058.11
2010-12-24	1060.91
2010-12-31	1053.93
2011-01-07	1056.51
2011-01-14	1065.32
2011-01-21	1060.64
2011-01-28	1059.95
2011-02-11	1051.14
2011-02-18	1052.52
2011-02-25	1056.06
2011-03-04	1046.39
2011-03-11	1027.9
2011-03-18	1026.46
2011-03-25	1018.25
2011-04-01	1016.25
2011-04-08	1004.95
2011-04-15	1011.35
2011-04-22	1001.96
2011-04-29	1005.88
2011-05-06	1008.26
2011-05-13	1010.69
2011-05-20	1013.37
2011-05-27	1015.39
2011-06-03	1007.92
2011-06-10	999.68
2011-06-17	998.28
2011-06-24	981.65
2011-07-01	982.13
2011-07-08	989.09
2011-07-15	983.84
2011-07-22	976.36
2011-07-29	980.78
2011-08-05	978.85
2011-08-12	983.52
2011-08-19	990.97
2011-08-26	994.88
2011-09-02	992.99
2011-09-09	1001.46
2011-09-16	996.35
2011-09-23	989.78
2011-09-30	975.61
2011-10-14	966.08
2011-10-21	952.28
2011-10-28	951.96
2011-11-04	945.37
2011-11-11	935.71
2011-11-18	931.57
2011-11-25	923.67
2011-12-02	921.99
2011-12-09	911.77
2011-12-16	905.52
2011-12-23	892.79
2011-12-30	881.15
2012-01-06	896.06
2012-01-13	920.56
2012-01-20	924.25
2012-02-03	943.45
2012-02-10	945.96
2012-02-17	943.51
2012-02-24	941.2
2012-03-02	942.37
2012-03-09	1002.71
2012-03-16	1047.23
2012-03-23	1072.86
2012-03-30	1135.11
2012-04-06	1175.71
2012-04-13	1198.87
2012-04-20	1214.69
2012-04-27	1263.1
2012-05-04	1263.95
2012-05-11	1322.01
2012-05-18	1335.86
2012-05-25	1331.4
2012-06-01	1324.67
2012-06-08	1319.38
2012-06-15	1312.98
2012-06-21	1315.03
2012-06-29	1307.31
2012-07-06	1314.56
2012-07-13	1313.81
2012-07-20	1307.18
2012-07-27	1284.31
2012-08-03	1283.64
2012-08-10	1273.51
2012-08-17	1262.32
2012-08-24	1257.05
2012-08-31	1242.09
2012-09-07	1226.04
2012-09-14	1235.18
2012-09-21	1227.03
2012-09-28	1214.62
2012-10-12	1187.72
2012-10-19	1177.71
2012-10-26	1166.05
2012-11-02	1159.62
2012-11-09	1155.9
2012-11-16	1152.85
2012-11-23	1144.98
2012-11-30	1129.9
2012-12-07	1106.28
2012-12-14	1101.46
2012-12-21	1107.55
2012-12-28	1113.58
2013-01-04	1109.89
2013-01-11	1122.36
2013-01-18	1125.21
2013-01-25	1132.27
2013-02-01	1142.4
2013-02-08	1144.55
2013-02-22	1152.47
2013-03-01	1134.82
2013-03-08	1110.77
2013-03-15	1090.92
2013-03-22	1107.55
2013-03-29	1108.25
2013-04-03	1111.86
2013-04-12	1108.27
2013-04-19	1097.06
2013-04-26	1095.3
2013-05-03	1101.57
2013-05-10	1082.82
2013-05-17	1069.97
2013-05-24	1057.92
2013-05-31	1035.04
2013-06-07	1028.9
2013-06-14	1035.03
2013-06-21	1017.08
2013-06-28	1013.26
2013-07-05	1034.91
2013-07-12	1046.7
2013-07-19	1074.85
2013-07-26	1087.67
2013-08-02	1105.28
2013-08-09	1102.31
2013-08-16	1132.01
2013-08-23	1133.04
2013-08-30	1126
2013-09-06	1125.44
2013-09-13	1112.19
2013-09-18	1104.96
2013-09-27	1090.62
2013-10-11	1039.72
2013-10-18	1010.07
2013-10-25	976.01
2013-11-01	1011.55
2013-11-08	1013.52
2013-11-15	1043.77
2013-11-22	1065.32
2013-11-29	1066.22
2013-12-06	1055.34
2013-12-13	1046.78
2013-12-20	1065.95
2013-12-27	1084.44
2014-01-03	1098.37
2014-01-10	1115.55
2014-01-17	1128.73
2014-01-24	1148.37
2014-01-31	1158.16
2014-02-07	1164.88
2014-02-14	1170.59
2014-02-21	1133.98
2014-02-28	1115.23
2014-03-07	1086.78
2014-03-14	1075.41
2014-03-21	1068.62
2014-03-28	1050.42
2014-04-04	1069.66
2014-04-11	1068.05
2014-04-18	1070.97
2014-04-25	1068.89
2014-04-30	1066.25
2014-05-09	1086.19
2014-05-16	1096.51
2014-05-23	1097.18
2014-05-30	1103.56
2014-06-06	1109.03
2014-06-13	1102.98
2014-06-20	1093.45
2014-06-27	1092.11
2014-07-04	1097.12
2014-07-11	1092.07
2014-07-18	1088.14
2014-07-25	1092.24
2014-08-01	1096.44
2014-08-08	1112.05
2014-08-15	1109.96
2014-08-22	1114.09
2014-08-29	1106.69
2014-09-05	1121.48
2014-09-12	1114.51
2014-09-19	1104.76
2014-09-26	1087.67
2014-10-10	1058.76
2014-10-17	1021.02
2014-10-24	1021.01
2014-10-31	1018.25
2014-11-07	1043.87
2014-11-14	1040.62
2014-11-21	1054.96
2014-11-28	1047.04
2014-12-05	1030.07
2014-12-12	1016.55
2014-12-19	1036.41
2014-12-26	1044.99
2014-12-31	1064.42
2015-01-09	1060.66
2015-01-16	1059.3
2015-01-23	1057.48
2015-01-30	1064.82
2015-02-06	1065.69
2015-02-13	1078.69
2015-02-27	1076.2
2015-03-06	1064.23
2015-03-13	1067.94
2015-03-20	1034.29
2015-03-27	1010.39
2015-04-03	994.83
2015-04-10	969.06
2015-04-17	951.55
2015-04-24	926.83
2015-04-30	898.97
2015-05-08	888.23
2015-05-15	875.21
2015-05-22	891.69
2015-05-29	890.42
2015-06-05	862.1
2015-06-12	851.4
2015-06-19	825.97
2015-06-26	811.09
2015-07-03	790.65
2015-07-10	804.8
2015-07-17	842.87
2015-07-24	838.71
2015-07-31	818.85
2015-08-07	798.89
2015-08-14	819.62
2015-08-21	844.42
2015-08-28	833.25
2015-09-02	820.91
2015-09-11	819.87
2015-09-18	827.16
2015-09-25	814.09
2015-10-09	782.73
2015-10-16	764.84
2015-10-23	752.21
2015-10-30	744.44
2015-11-06	742.02
2015-11-13	762.64
2015-11-20	775.69
2015-11-27	750.54
2015-12-04	718.58
2015-12-11	712.58
2015-12-18	716.42
2015-12-25	726.91
2015-12-31	723.26
2016-01-08	734.95
2016-01-15	770.86
2016-01-22	785.11
2016-01-29	778.79
2016-02-05	772.27
2016-02-19	762.51
2016-02-26	751.54
2016-03-04	735.66
2016-03-11	705.6
2016-03-18	670.11
2016-03-25	659.19
2016-04-01	646.06
2016-04-08	640.27
2016-04-15	636.14
2016-04-22	652.69
2016-04-29	632.36
2016-05-06	643.6
2016-05-13	652.8
2016-05-20	660.64
2016-05-27	665.44
2016-06-03	658.43
2016-06-08	656.69
2016-06-17	658.64
2016-06-24	651.59
2016-07-01	645.6
2016-07-08	645.8
2016-07-15	684.43
2016-07-22	697.25
2016-07-29	704.65
2016-08-05	702.25
2016-08-12	702.87
2016-08-19	711.28
2016-08-26	705.21
2016-09-02	694.59
2016-09-09	702.65
2016-09-14	711.55
2016-09-23	736.07
2016-09-30	741.81
2016-10-14	728.22
2016-10-21	729.64
2016-10-28	738.03
2016-11-04	752.92
2016-11-11	763.78
2016-11-18	774.58
2016-11-25	777.13
2016-12-02	774.05
2016-12-09	766.15
2016-12-16	770.56
2016-12-23	781.43
2016-12-30	811.14
2017-01-06	806.26
2017-01-13	840.35
2017-01-20	864.9
2017-01-26	876.1
2017-02-03	877.89
2017-02-10	873.75
2017-02-17	845.43
2017-02-24	815.46
2017-03-03	794.99
2017-03-10	791.09
2017-03-17	785.66
2017-03-24	778.15
2017-03-31	778.83
2017-04-07	788.43
2017-04-14	803
2017-04-21	806.53
2017-04-28	818.99
2017-05-05	818.61
2017-05-12	837.74
2017-05-19	848.27
2017-05-26	846.27
2017-06-02	840.09
2017-06-09	841.59
2017-06-16	845.54
2017-06-23	851.26
2017-06-30	851.6
2017-07-07	851.59
2017-07-14	859.88
2017-07-21	877.33
2017-07-28	874.38
2017-08-04	865.5
2017-08-11	856.5
2017-08-18	853.79
2017-08-25	846.73
2017-09-01	839.84
2017-09-08	833.61
2017-09-15	823.76
2017-09-22	812.38
2017-09-29	803.25
2017-10-13	772.65
2017-10-20	772.27
2017-10-27	775.54
2017-11-03	779.47
2017-11-10	784.29
2017-11-17	794.47
2017-11-24	785.2
2017-12-01	772.77
2017-12-08	763.14
2017-12-15	764.43
2017-12-22	763.75
2017-12-29	770.64
2018-01-05	773.28
2018-01-12	791.38
2018-01-19	813
2018-01-26	819.59
2018-02-02	829
2018-02-09	836.6
2018-02-16	844.58
2018-02-23	848.32
2018-03-02	845.48
2018-03-09	830.88
2018-03-16	809.75
2018-03-23	788.74
2018-03-30	769.67
2018-04-06	757.66
2018-04-13	748.16
2018-04-20	750.37
2018-04-27	744.06
2018-05-04	743.71
2018-05-11	763.12
2018-05-18	785.63
2018-05-25	789.76
2018-06-01	788.78
2018-06-08	796.65
2018-06-15	814.83
2018-06-22	812.18
2018-06-29	815.89
2018-07-06	808.55
2018-07-13	822.94
2018-07-20	831.42
2018-07-27	820.79
2018-08-03	821.13
2018-08-10	823.77
2018-08-17	831.29
2018-08-24	840.41
2018-08-31	848.16
2018-09-07	856.06
2018-09-14	857.37
2018-09-21	851.55
2018-09-28	853.61
2018-10-12	833.64
2018-10-19	828.59
2018-10-26	829.24
2018-11-02	844.59
2018-11-09	854.35
2018-11-16	866.58
2018-11-23	859.92
2018-11-30	857.45
2018-12-07	856.3
2018-12-14	854.65
2018-12-21	841.65
2018-12-28	834.86
2019-01-04	841.78
2019-01-11	854.81
2019-01-18	871.56
2019-01-25	880.25
2019-02-01	891.32
2019-02-15	888.84
2019-02-22	878.77
2019-03-01	850.47
2019-03-08	830.49
2019-03-15	821.04
2019-03-22	813.37
2019-03-29	798.52
2019-04-05	797.14
2019-04-12	799.79
2019-04-19	801.28
2019-04-26	802.27
2019-05-10	792.15
2019-05-17	804.46
2019-05-24	802.72
2019-05-31	798.3
2019-06-07	795.58
2019-06-14	811.44
2019-06-21	818.83
2019-06-28	818.97
2019-07-05	815.01
2019-07-12	813.99
2019-07-19	816.31
2019-07-26	823.95
2019-08-02	822.99
2019-08-09	817.64
2019-08-16	830.18
2019-08-23	833.56
2019-08-30	833.29
2019-09-06	823.75
2019-09-12	823.83
2019-09-20	818.33
2019-09-27	807.84
2019-10-11	783.15
2019-10-18	776.92
2019-10-25	777.36
2019-11-01	795.1
2019-11-08	808.93
2019-11-15	834.87
2019-11-22	835.98
2019-11-29	825.57
2019-12-06	822.72
2019-12-13	836.55
2019-12-20	854.37
2019-12-27	878.86
2020-01-03	897.53
2020-01-10	927.06
2020-01-17	964.95
2020-01-24	965.31
2020-02-14	936.65
2020-02-21	920.05
2020-02-28	905.4
2020-03-06	904.24
2020-03-13	898.44
2020-03-20	894.23
2020-03-27	897.69
2020-04-03	896.09
2020-04-10	886.26
2020-04-17	884.19
2020-04-24	870.33
2020-05-01	851.1
2020-05-08	834.9
2020-05-15	834.24
2020-05-22	836.64
2020-05-29	839.27
2020-06-05	841.18
2020-06-12	839.19
2020-06-19	842.6
2020-06-26	841.83
2020-07-03	853.9
2020-07-10	864.72
2020-07-17	862.11
2020-07-24	870.83
2020-07-31	865.53
2020-08-07	864.86
2020-08-14	880.53
2020-08-21	885.46
2020-08-28	905.23
2020-09-04	922
2020-09-11	949.48
2020-09-18	985.44
2020-09-25	1007.44
2020-09-30	1023.02
2020-10-09	1050.32
2020-10-16	1053.8
2020-10-23	1054.34
2020-10-30	1074.19
2020-11-06	1110.7
2020-11-13	1107.28
2020-11-20	1145.67
2020-11-27	1198.72
2020-12-04	1323.83
2020-12-11	1411.98
2020-12-18	1488.72
2020-12-25	1577.2
2020-12-31	1658.58
2021-01-08	1753.85
2021-01-15	1863.84
2021-01-22	1966.64
2021-01-29	2040.18
2021-02-05	2060.26
2021-02-10	2061.51
2021-02-19	2071.71
2021-02-26	2059.52
2021-03-05	1970.58
2021-03-12	1912.13
2021-03-19	1908.09
2021-03-26	1863.61
2021-04-02	1871.78
2021-04-09	1858.01
2021-04-16	1853.53
2021-04-23	1903.5
2021-04-30	1991.16
2021-05-07	2074.35
2021-05-14	2134.37
2021-05-21	2216.63
2021-05-28	2296.36
2021-06-04	2373.77
2021-06-11	2442.57
2021-06-18	2526.65
2021-06-25	2591.41
2021-07-02	2653.32
2021-07-09	2698.83
2021-07-16	2771.54
2021-07-23	2854.02
2021-07-30	2930.03
2021-08-06	3006.82
2021-08-13	2978.47
2021-08-20	3047.32
2021-08-27	3079.04
2021-09-03	3097.58
2021-09-10	3157.6
2021-09-17	3156.86
2021-09-24	3235.26
2021-09-30	3220.55
2021-10-08	3271.7
2021-10-15	3300.34
2021-10-22	3315.27
2021-10-29	3277.71
2021-11-05	3284.93
2021-11-12	3232.37
2021-11-19	3245.59
2021-11-26	3199.98
2021-12-03	3199.03
2021-12-10	3238.35
2021-12-17	3245.22
2021-12-24	3300.19
2021-12-31	3344.24
2022-01-07	3432.79
2022-01-14	3489.94
2022-01-21	3555.24
2022-01-28	3565.33
2022-02-11	3587.91
2022-02-18	3500.19
2022-02-25	3425.58
2022-03-04	3388.59
2022-03-11	3366.01
2022-03-18	3301.1
2022-03-25	3274.9
2022-04-01	3204.83
2022-04-08	3117.75
2022-04-15	3128.45
2022-04-22	3109.78
2022-04-29	3096.85
2022-05-06	3056.98
2022-05-13	3088.03
2022-05-20	3135.78
2022-05-27	3190.95
2022-06-02	3186.65
2022-06-10	3229.56
2022-06-17	3252.5
2022-06-24	3244.78
2022-07-01	3271.07
2022-07-08	3232.18
2022-07-15	3276.85
2022-07-22	3229.72
2022-07-29	3188.61
2022-08-05	3163.45
2022-08-12	3073.28
2022-08-19	2993.67
2022-08-26	2904
2022-09-02	2830.11
2022-09-09	2722.77
2022-09-16	2609.09
2022-09-23	2475.97
2022-09-30	2328.81
2022-10-14	2026.26
2022-10-21	1959.96
2022-10-28	1862.25
2022-11-04	1790.86
2022-11-11	1729.92
2022-11-18	1651.26
2022-11-25	1563.46
2022-12-02	1464.76
2022-12-09	1410.11
2022-12-16	1339.43
2022-12-23	1307.54
2022-12-30	1271.31
2023-01-06	1255.89
2023-01-13	1201.55
2023-01-20	1160.59
2023-02-03	1110
2023-02-10	1133.1
2023-02-17	1094.05
2023-02-24	1077.75
2023-03-03	1057.68
2023-03-10	1020.6
2023-03-17	992.5
2023-03-24	977.12
2023-03-31	958.43
2023-04-07	952.89
2023-04-14	942.14
2023-04-21	934.39
2023-04-28	964.49
2023-05-05	967.58
2023-05-12	955.93
2023-05-19	946.18
2023-05-26	938.74
2023-06-02	930.97
2023-06-09	921.48
2023-06-16	926.63
2023-06-21	919.63
2023-06-30	895.72
2023-07-07	880.2
2023-07-14	869.92
2023-07-21	866.08
2023-07-28	863.37
2023-08-04	864.39
2023-08-11	874.58
2023-08-18	889.52
2023-08-25	894.66
2023-09-01	892.98
2023-09-08	890.34
2023-09-15	875.21
2023-09-22	871.8
2023-09-28	851.96
2023-10-13	819.97
2023-10-20	817.2
2023-10-27	811.5
2023-11-03	827.84
2023-11-10	843.77
2023-11-17	872.11
2023-11-24	876.74
2023-12-01	857.72
2023-12-08	858.4
2023-12-15	869.34
2023-12-22	879.75
2023-12-29	909.19
2024-01-05	936.83
2024-01-12	1140.31
2024-01-19	1287.49
2024-01-26	1403
2024-02-02	1464.81
2024-02-09	1455.19
2024-02-23	1402.22
2024-03-01	1352.4
2024-03-08	1312.13
2024-03-15	1278.28
2024-03-22	1244.83
2024-03-29	1208.42
2024-04-03	1191.37
2024-04-12	1185.13
2024-04-19	1186.53
2024-04-26	1193.64
2024-05-10	1237.84
2024-05-17	1311.85
2024-05-24	1389.16
2024-05-31	1495.98
2024-06-07	1592.57
2024-06-14	1733.47
2024-06-21	1829.22
2024-06-28	1922.46
2024-07-05	2011.33
2024-07-12	2085.05
2024-07-19	2153.56
2024-07-26	2180.69
2024-08-02	2133.48
2024-08-09	2138.32
2024-08-16	2073.41
2024-08-23	2019.27
2024-08-30	1974.46
2024-09-06	1912.46
2024-09-13	1818.31
2024-09-20	1742.19
2024-09-27	1638.42
2024-10-11	1476.98
2024-10-18	1405.22
2024-10-25	1366.4
2024-11-01	1367.54
2024-11-08	1388.22
2024-11-15	1438.97
2024-11-22	1467.91
2024-11-29	1474
2024-12-06	1465.16
2024-12-13	1486.06
2024-12-20	1491.29
2024-12-27	1515.07
2025-01-03	1547.74
2025-01-10	1560.87
2025-01-17	1557.76
2025-01-24	1505.1
2025-02-07	1415.03
2025-02-14	1387.16
2025-02-21	1318.71
2025-02-28	1250.65
2025-03-07	1211.15
2025-03-14	1191.69
2025-03-21	1147.76
2025-03-28	1111.71

## Sheet: CDFI
Date	CDFI
2013-11-28	1247.91
2013-11-29	1341.5
2013-12-02	1400.51
2013-12-03	1430.84
2013-12-04	1463.68
2013-12-05	1536.66
2013-12-06	1605.64
2013-12-09	1596.25
2013-12-10	1627.62
2013-12-11	1683.23
2013-12-12	1737.97
2013-12-13	1733.16
2013-12-16	1696.79
2013-12-17	1592.56
2013-12-18	1484.72
2013-12-19	1388.11
2013-12-20	1375.56
2013-12-23	1434.6
2013-12-24	1476.22
2013-12-25	1487.34
2013-12-26	1487.86
2013-12-27	1481.06
2013-12-30	1465.29
2013-12-31	1443.39
2014-01-02	1403.46
2014-01-03	1311.38
2014-01-06	1217.48
2014-01-07	1120.04
2014-01-08	1042.22
2014-01-09	979.59
2014-01-10	924.59
2014-01-13	893.64
2014-01-14	878
2014-01-15	893.08
2014-01-16	903.26
2014-01-17	934.72
2014-01-20	957.65
2014-01-21	969.03
2014-01-22	944.59
2014-01-23	920.16
2014-01-24	888.32
2014-01-27	876.93
2014-01-28	854.91
2014-01-29	834.25
2014-01-30	826.1
2014-02-07	840.9
2014-02-10	847.46
2014-02-11	848.04
2014-02-12	846.71
2014-02-13	849.46
2014-02-14	873.72
2014-02-17	900.36
2014-02-18	942.92
2014-02-19	980.93
2014-02-20	996.78
2014-02-21	997
2014-02-24	1007.21
2014-02-25	1015.43
2014-02-26	1035.57
2014-02-27	1082.26
2014-02-28	1102.84
2014-03-03	1100.4
2014-03-04	1111.53
2014-03-05	1143.96
2014-03-06	1210.39
2014-03-07	1238.8
2014-03-10	1264.26
2014-03-11	1277.26
2014-03-12	1238.35
2014-03-13	1174.7
2014-03-14	1193.87
2014-03-17	1200.84
2014-03-18	1221.67
2014-03-19	1266.34
2014-03-20	1332.54
2014-03-21	1338.07
2014-03-24	1304.41
2014-03-25	1304.17
2014-03-26	1238.15
2014-03-27	1183.94
2014-03-28	1164.52
2014-03-31	1176.2
2014-04-01	1161.1
2014-04-02	1136.25
2014-04-03	1115.31
2014-04-04	1088.55
2014-04-08	1039.42
2014-04-09	997.44
2014-04-10	970.89
2014-04-11	941.19
2014-04-14	929.07
2014-04-15	915.01
2014-04-16	898.65
2014-04-17	867.05
2014-04-18	856.22
2014-04-21	851.01
2014-04-22	851.46
2014-04-23	869.76
2014-04-24	894.98
2014-04-25	895.15
2014-04-28	890.18
2014-04-29	871.13
2014-04-30	860.16
2014-05-05	896.7
2014-05-06	906.52
2014-05-07	910.34
2014-05-08	893.42
2014-05-09	886.04
2014-05-12	881.1
2014-05-13	875.46
2014-05-14	881.13
2014-05-15	895.84
2014-05-16	903.62
2014-05-19	900.46
2014-05-20	885.93
2014-05-21	877.34
2014-05-22	863.43
2014-05-23	862.02
2014-05-26	879.36
2014-05-27	887.15
2014-05-28	877.33
2014-05-29	860.29
2014-05-30	850.36
2014-06-03	864.19
2014-06-04	862.17
2014-06-05	856.08
2014-06-06	861.77
2014-06-09	866.73
2014-06-10	867.78
2014-06-11	868.47
2014-06-12	846.39
2014-06-13	824.99
2014-06-16	806.61
2014-06-17	796.83
2014-06-18	796.73
2014-06-19	805.79
2014-06-20	808.96
2014-06-23	799.94
2014-06-24	788.55
2014-06-25	780.19
2014-06-26	765.44
2014-06-27	760.42
2014-06-30	772.46
2014-07-01	793.49
2014-07-02	809.85
2014-07-03	803.27
2014-07-04	804.83
2014-07-07	809.75
2014-07-08	810.86
2014-07-09	801.03
2014-07-10	791.97
2014-07-11	782.68
2014-07-14	773.04
2014-07-15	761.23
2014-07-16	753.95
2014-07-17	743.8
2014-07-18	739.31
2014-07-21	738.54
2014-07-22	738.07
2014-07-23	742.8
2014-07-24	745.8
2014-07-25	745.51
2014-07-28	740.27
2014-07-29	738.94
2014-07-30	745.32
2014-07-31	740.03
2014-08-01	735.18
2014-08-04	731.17
2014-08-05	725.32
2014-08-06	722.73
2014-08-07	718.82
2014-08-08	715.62
2014-08-11	721.74
2014-08-12	735.88
2014-08-13	752.73
2014-08-14	797.58
2014-08-15	858.6
2014-08-18	900.3
2014-08-19	901.7
2014-08-20	908.2
2014-08-21	952.46
2014-08-22	954.61
2014-08-25	933.81
2014-08-26	916.52
2014-08-27	897.21
2014-08-28	912.18
2014-08-29	936.24
2014-09-01	938.29
2014-09-02	930.57
2014-09-03	923.35
2014-09-04	915.61
2014-09-05	920.81
2014-09-09	955.35
2014-09-10	969.28
2014-09-11	963.31
2014-09-12	956.54
2014-09-15	944.41
2014-09-16	934.31
2014-09-17	908.58
2014-09-18	889.94
2014-09-19	856.68
2014-09-22	848.71
2014-09-23	857.18
2014-09-24	845.19
2014-09-25	824.17
2014-09-26	822.16
2014-09-29	837.47
2014-09-30	851.37
2014-10-08	822.47
2014-10-09	815.27
2014-10-10	804.22
2014-10-13	797.01
2014-10-14	791.34
2014-10-15	787.91
2014-10-16	782.14
2014-10-17	788.99
2014-10-20	799.73
2014-10-21	884.96
2014-10-22	922.69
2014-10-23	934.08
2014-10-24	930.75
2014-10-27	968.28
2014-10-28	1039.09
2014-10-29	1096.13
2014-10-30	1100.05
2014-10-31	1093.61
2014-11-03	1110.77
2014-11-04	1124.72
2014-11-05	1110.11
2014-11-06	1092.24
2014-11-07	1084.02
2014-11-10	1096.72
2014-11-11	1084.47
2014-11-12	1057.49
2014-11-13	1020.05
2014-11-14	978.2
2014-11-17	968.74
2014-11-18	988.56
2014-11-19	1003.16
2014-11-20	996.24
2014-11-21	976.39
2014-11-24	956.73
2014-11-25	967.45
2014-11-26	960.48
2014-11-27	933.18
2014-11-28	913.58
2014-12-01	885.9
2014-12-02	877.55
2014-12-03	858.7
2014-12-04	824.62
2014-12-05	793.17
2014-12-08	761.47
2014-12-09	741.29
2014-12-10	722.11
2014-12-11	703.35
2014-12-12	676.79
2014-12-15	654.4
2014-12-16	644.58
2014-12-17	634.75
2014-12-18	624.28
2014-12-19	608.82
2014-12-22	605.29
2014-12-23	604.02
2014-12-24	600.64
2014-12-25	597.85
2014-12-26	597.12
2014-12-29	594.58
2014-12-30	592.35
2014-12-31	586.85
2015-01-05	577.93
2015-01-06	567.84
2015-01-07	559.06
2015-01-08	548.55
2015-01-09	537.48
2015-01-12	535.56
2015-01-13	540.68
2015-01-14	547.54
2015-01-15	544.21
2015-01-16	542.22
2015-01-19	543.23
2015-01-20	548.51
2015-01-21	554.01
2015-01-22	568.52
2015-01-23	558.03
2015-01-26	541.51
2015-01-27	529.89
2015-01-28	517.23
2015-01-29	496.67
2015-01-30	486.02
2015-02-02	474.88
2015-02-03	466.86
2015-02-04	460.75
2015-02-05	456.45
2015-02-06	457
2015-02-09	455.52
2015-02-10	454.14
2015-02-11	460.59
2015-02-12	456.33
2015-02-13	450.44
2015-02-16	451.03
2015-02-17	453.53
2015-02-25	459.79
2015-02-26	464.35
2015-02-27	469.62
2015-03-02	475.02
2015-03-03	479.11
2015-03-04	482.38
2015-03-05	486.1
2015-03-06	491.53
2015-03-09	496.79
2015-03-10	498.47
2015-03-11	497.84
2015-03-12	494.8
2015-03-13	491.11
2015-03-16	490.57
2015-03-17	490.19
2015-03-18	491.05
2015-03-19	491.21
2015-03-20	496.28
2015-03-23	496.33
2015-03-24	495.75
2015-03-25	494.79
2015-03-26	495.57
2015-03-27	495.31
2015-03-30	493.51
2015-03-31	491.75
2015-04-01	489.22
2015-04-02	484.72
2015-04-03	480.05
2015-04-07	475.71
2015-04-08	472.18
2015-04-09	472.28
2015-04-10	470.66
2015-04-13	468.15
2015-04-14	466.71
2015-04-15	466.82
2015-04-16	468.69
2015-04-17	471.57
2015-04-20	471.93
2015-04-21	472.78
2015-04-22	474.6
2015-04-23	474.39
2015-04-24	473.5
2015-04-27	473.38
2015-04-28	473.36
2015-04-29	473.03
2015-04-30	471.43
2015-05-04	470.86
2015-05-05	470.18
2015-05-06	469.18
2015-05-07	472.25
2015-05-08	473.47
2015-05-11	478.44
2015-05-12	486.91
2015-05-13	501.44
2015-05-14	532.55
2015-05-15	533.28
2015-05-18	529.12
2015-05-19	525.73
2015-05-20	522.93
2015-05-21	517.96
2015-05-22	512.77
2015-05-25	507.8
2015-05-26	506.86
2015-05-27	509.05
2015-05-28	512.58
2015-05-29	513.39
2015-06-01	510.92
2015-06-02	509.96
2015-06-03	511.52
2015-06-04	515.04
2015-06-05	514.37
2015-06-08	512.95
2015-06-09	511.98
2015-06-10	510.59
2015-06-11	509.49
2015-06-12	510.61
2015-06-15	512.99
2015-06-16	518.05
2015-06-17	536.71
2015-06-18	567.16
2015-06-19	590.03
2015-06-23	596.26
2015-06-24	612.84
2015-06-25	621.91
2015-06-26	615.73
2015-06-29	603.98
2015-06-30	593.05
2015-07-01	585.73
2015-07-02	578.48
2015-07-03	573.27
2015-07-06	582.4
2015-07-07	593.02
2015-07-08	594.8
2015-07-09	598.79
2015-07-10	609.66
2015-07-13	621.99
2015-07-14	631.12
2015-07-15	632.65
2015-07-16	651.81
2015-07-17	668.17
2015-07-20	683.31
2015-07-21	700.7
2015-07-22	711.61
2015-07-23	700.69
2015-07-24	696.74
2015-07-27	705.69
2015-07-28	719.75
2015-07-29	735.43
2015-07-30	733.37
2015-07-31	732.38
2015-08-03	734.24
2015-08-04	767.65
2015-08-05	809.62
2015-08-06	802.62
2015-08-07	790.1
2015-08-10	792.08
2015-08-11	784.83
2015-08-12	740.44
2015-08-13	690.62
2015-08-14	686.13
2015-08-17	698.09
2015-08-18	691.67
2015-08-19	679.26
2015-08-20	665.93
2015-08-21	652.22
2015-08-24	635.17
2015-08-25	610.68
2015-08-26	579.85
2015-08-27	559.71
2015-08-28	561.92
2015-08-31	578.9
2015-09-01	597.43
2015-09-02	604.28
2015-09-07	601.23
2015-09-08	614.49
2015-09-09	617.39
2015-09-10	595.98
2015-09-11	586
2015-09-14	579.58
2015-09-15	575.88
2015-09-16	580.26
2015-09-17	600
2015-09-18	656.56
2015-09-21	690.18
2015-09-22	669.95
2015-09-23	647.17
2015-09-24	644.72
2015-09-25	665.96
2015-09-28	680.92
2015-09-29	686.89
2015-09-30	670.24
2015-10-08	623.45
2015-10-09	614.59
2015-10-12	620.66
2015-10-13	614.27
2015-10-14	604.15
2015-10-15	587.92
2015-10-16	578.46
2015-10-19	577.67
2015-10-20	585.37
2015-10-21	595.18
2015-10-22	601.59
2015-10-23	593.52
2015-10-26	579.71
2015-10-27	569.01
2015-10-28	553.51
2015-10-29	551.35
2015-10-30	550.53
2015-11-02	544.9
2015-11-03	533.02
2015-11-04	520.24
2015-11-05	510.22
2015-11-06	507.5
2015-11-09	515.58
2015-11-10	516.49
2015-11-11	506.36
2015-11-12	489.2
2015-11-13	471.37
2015-11-16	463.81
2015-11-17	453.52
2015-11-18	437.3
2015-11-19	425.23
2015-11-20	415.46
2015-11-23	414.16
2015-11-24	432.67
2015-11-25	436.16
2015-11-26	454.44
2015-11-27	476.62
2015-11-30	493.9
2015-12-01	492.55
2015-12-02	472.33
2015-12-03	450.82
2015-12-04	440.54
2015-12-07	435.41
2015-12-08	434.47
2015-12-09	436.87
2015-12-10	433.88
2015-12-11	428.39
2015-12-14	422.07
2015-12-15	398.08
2015-12-16	375.28
2015-12-17	363.71
2015-12-18	360.09
2015-12-21	354.16
2015-12-22	345.48
2015-12-23	339.71
2015-12-24	338.45
2015-12-25	340.75
2015-12-28	336.25
2015-12-29	337.18
2015-12-30	335.82
2015-12-31	338.64
2016-01-04	339.3
2016-01-05	339.45
2016-01-06	340.41
2016-01-07	334.93
2016-01-08	321.82
2016-01-11	312.22
2016-01-12	305.87
2016-01-13	299.25
2016-01-14	295.38
2016-01-15	290.04
2016-01-18	286.63
2016-01-19	280.02
2016-01-20	272.7
2016-01-21	267.27
2016-01-22	268.18
2016-01-25	272.99
2016-01-26	273.7
2016-01-27	270.99
2016-01-28	268.28
2016-01-29	265.73
2016-02-01	267.14
2016-02-02	265.5
2016-02-03	261.55
2016-02-04	259.06
2016-02-05	259.15
2016-02-15	264.46
2016-02-16	269.89
2016-02-17	279.24
2016-02-18	283.97
2016-02-19	285.85
2016-02-22	288
2016-02-23	288.19
2016-02-24	286.43
2016-02-25	286.36
2016-02-26	288.44
2016-02-29	290.38
2016-03-01	293.05
2016-03-02	296.36
2016-03-03	298.93
2016-03-04	300.87
2016-03-07	307.46
2016-03-08	312.37
2016-03-09	319.01
2016-03-10	326.73
2016-03-11	331.93
2016-03-14	335.26
2016-03-15	339.33
2016-03-16	338.54
2016-03-17	335.67
2016-03-18	338.89
2016-03-21	343.07
2016-03-22	338.26
2016-03-23	331.84
2016-03-24	331.43
2016-03-25	331.15
2016-03-28	333.72
2016-03-29	333.56
2016-03-30	333.84
2016-03-31	339
2016-04-01	347.66
2016-04-05	374.52
2016-04-06	381.27
2016-04-07	390.83
2016-04-08	400.75
2016-04-11	408.65
2016-04-12	408.75
2016-04-13	405.14
2016-04-14	410.64
2016-04-15	435.24
2016-04-18	459.35
2016-04-19	473.09
2016-04-20	472.76
2016-04-21	460.22
2016-04-22	469.22
2016-04-25	481.3
2016-04-26	483.73
2016-04-27	484.09
2016-04-28	476.91
2016-04-29	472.13
2016-05-03	468.97
2016-05-04	456.31
2016-05-05	442.66
2016-05-06	433.51
2016-05-09	425.23
2016-05-10	416.55
2016-05-11	407.86
2016-05-12	411.59
2016-05-13	421.13
2016-05-16	435.58
2016-05-17	466.75
2016-05-18	476.77
2016-05-19	462.03
2016-05-20	455.49
2016-05-23	451.64
2016-05-24	452.64
2016-05-25	444.99
2016-05-26	439.41
2016-05-27	444.57
2016-05-30	448.7
2016-05-31	454.93
2016-06-01	458.22
2016-06-02	459.64
2016-06-03	462.14
2016-06-06	464.48
2016-06-07	469.31
2016-06-08	477.15
2016-06-13	488.2
2016-06-14	493.58
2016-06-15	492.42
2016-06-16	486.55
2016-06-17	481.5
2016-06-20	473.56
2016-06-21	470.26
2016-06-22	473.93
2016-06-23	484.31
2016-06-24	484.33
2016-06-27	485.39
2016-06-28	492.56
2016-06-29	503.18
2016-06-30	511.35
2016-07-01	518.97
2016-07-04	529.65
2016-07-05	540.07
2016-07-06	535.71
2016-07-07	535
2016-07-08	536.29
2016-07-11	538.11
2016-07-12	539.09
2016-07-13	543.25
2016-07-14	552.1
2016-07-15	564.99
2016-07-18	574.6
2016-07-19	576.8
2016-07-20	569.44
2016-07-21	554.55
2016-07-22	546.13
2016-07-25	545.34
2016-07-26	541.86
2016-07-27	529.63
2016-07-28	519.03
2016-07-29	511.66
2016-08-01	504.92
2016-08-02	501.54
2016-08-03	496.05
2016-08-04	494.25
2016-08-05	492.61
2016-08-08	497.63
2016-08-09	498.68
2016-08-10	499.95
2016-08-11	518.21
2016-08-12	534.3
2016-08-15	546.22
2016-08-16	554.91
2016-08-17	551.41
2016-08-18	537.47
2016-08-19	531.26
2016-08-22	530.68
2016-08-23	529.57
2016-08-24	538.12
2016-08-25	546.64
2016-08-26	563.89
2016-08-29	560.02
2016-08-30	558.04
2016-08-31	551.5
2016-09-01	554.03
2016-09-02	561.88
2016-09-05	569.63
2016-09-06	578.71
2016-09-07	609.05
2016-09-08	638.51
2016-09-09	647.19
2016-09-12	653.56
2016-09-13	649.7
2016-09-14	626.23
2016-09-19	669.15
2016-09-20	691.36
2016-09-21	692.96
2016-09-22	708.23
2016-09-23	721.96
2016-09-26	706.48
2016-09-27	699.64
2016-09-28	682.96
2016-09-29	671.36
2016-09-30	655.44
2016-10-10	691.16
2016-10-11	699.7
2016-10-12	698.44
2016-10-13	687.32
2016-10-14	685.38
2016-10-17	693.31
2016-10-18	695.39
2016-10-19	679.23
2016-10-20	658.16
2016-10-21	643.91
2016-10-24	637.69
2016-10-25	624.5
2016-10-26	606.91
2016-10-27	595.05
2016-10-28	600.18
2016-10-31	636.27
2016-11-01	638.69
2016-11-02	612.61
2016-11-03	624.44
2016-11-04	630.57
2016-11-07	632.82
2016-11-08	645.64
2016-11-09	671.78
2016-11-10	669.23
2016-11-11	700.92
2016-11-14	719.86
2016-11-15	712.24
2016-11-16	734.18
2016-11-17	783.66
2016-11-18	813.57
2016-11-21	807.47
2016-11-22	801.44
2016-11-23	797.02
2016-11-24	787.16
2016-11-25	757.31
2016-11-28	755.74
2016-11-29	762.3
2016-11-30	756.44
2016-12-01	746.42
2016-12-02	725.61
2016-12-05	730.61
2016-12-06	727.96
2016-12-07	724.11
2016-12-08	687.57
2016-12-09	670.64
2016-12-12	649.76
2016-12-13	635.32
2016-12-14	617.46
2016-12-15	600.6
2016-12-16	592.52
2016-12-19	593.2
2016-12-20	584.96
2016-12-21	578.23
2016-12-22	581.43
2016-12-23	601.77
2016-12-26	605.35
2016-12-27	606.61
2016-12-28	607.67
2016-12-29	606.11
2016-12-30	607.13
2017-01-03	608.62
2017-01-04	628.51
2017-01-05	644.4
2017-01-06	640.54
2017-01-09	632.84
2017-01-10	622.09
2017-01-11	607.5
2017-01-12	598.65
2017-01-13	607.29
2017-01-16	613.88
2017-01-17	629.36
2017-01-18	631
2017-01-19	640.13
2017-01-20	623.93
2017-01-23	615.53
2017-01-24	600.73
2017-01-25	578.84
2017-01-26	570.43
2017-02-03	541.87
2017-02-06	534.15
2017-02-07	526.73
2017-02-08	511.38
2017-02-09	518.79
2017-02-10	528.36
2017-02-13	523.56
2017-02-14	510.58
2017-02-15	510.12
2017-02-16	530.81
2017-02-17	552.2
2017-02-20	591.65
2017-02-21	612.91
2017-02-22	634.71
2017-02-23	662.57
2017-02-24	691.59
2017-02-27	703.36
2017-02-28	690.85
2017-03-01	675.72
2017-03-02	727.92
2017-03-03	763.78
2017-03-06	792.37
2017-03-07	819.92
2017-03-08	840.45
2017-03-09	842.4
2017-03-10	867.56
2017-03-13	879.13
2017-03-14	882.33
2017-03-15	893.76
2017-03-16	904.78
2017-03-17	921.04
2017-03-20	925.43
2017-03-21	920.82
2017-03-22	906.07
2017-03-23	894.44
2017-03-24	920.39
2017-03-27	963.52
2017-03-28	988.78
2017-03-29	983.86
2017-03-30	976.2
2017-03-31	963.75
2017-04-05	912.36
2017-04-06	897.69
2017-04-07	891.72
2017-04-10	893.39
2017-04-11	900.48
2017-04-12	912.77
2017-04-13	914.88
2017-04-14	917.11
2017-04-17	912.95
2017-04-18	909.5
2017-04-19	895.91
2017-04-20	878.92
2017-04-21	853.99
2017-04-24	840.61
2017-04-25	850.97
2017-04-26	846.28
2017-04-27	835.43
2017-04-28	827.92
2017-05-02	803.34
2017-05-03	772.2
2017-05-04	741.73
2017-05-05	726.75
2017-05-08	739.94
2017-05-09	763.84
2017-05-10	762.21
2017-05-11	767.73
2017-05-12	771.01
2017-05-15	759.35
2017-05-16	747.16
2017-05-17	737.2
2017-05-18	734.8
2017-05-19	739.23
2017-05-22	741.41
2017-05-23	746.59
2017-05-24	737.3
2017-05-25	724.51
2017-05-26	723.55
2017-05-31	713.19
2017-06-01	698.69
2017-06-02	682.57
2017-06-05	672.02
2017-06-06	674.84
2017-06-07	670.13
2017-06-08	666
2017-06-09	672.26
2017-06-12	681.14
2017-06-13	680.77
2017-06-14	678.61
2017-06-15	672.1
2017-06-16	661.92
2017-06-19	659.25
2017-06-20	654.13
2017-06-21	647.18
2017-06-22	644.04
2017-06-23	643.42
2017-06-26	648.75
2017-06-27	657.33
2017-06-28	688.34
2017-06-29	687.47
2017-06-30	674.77
2017-07-03	664.11
2017-07-04	652.86
2017-07-05	648.04
2017-07-06	637.23
2017-07-07	629.35
2017-07-10	631.01
2017-07-11	637.23
2017-07-12	660.77
2017-07-13	694.54
2017-07-14	705.22
2017-07-17	709.02
2017-07-18	718.96
2017-07-19	728.57
2017-07-20	738.98
2017-07-21	748.58
2017-07-24	756.38
2017-07-25	759.55
2017-07-26	750.7
2017-07-27	730.95
2017-07-28	716.61
2017-07-31	724.31
2017-08-01	745.77
2017-08-02	779.43
2017-08-03	796.61
2017-08-04	789.12
2017-08-07	787.5
2017-08-08	783.63
2017-08-09	785.69
2017-08-10	810.39
2017-08-11	846.79
2017-08-14	869.33
2017-08-15	880.47
2017-08-16	904.8
2017-08-17	946.85
2017-08-18	966.44
2017-08-21	962.45
2017-08-22	959.47
2017-08-23	933.66
2017-08-24	917.89
2017-08-25	927.76
2017-08-28	938.91
2017-08-29	939.73
2017-08-30	916.64
2017-08-31	913.45
2017-09-01	917.11
2017-09-04	922.14
2017-09-05	940.35
2017-09-06	965.66
2017-09-07	998.28
2017-09-08	1028.34
2017-09-11	1045.88
2017-09-12	1044.77
2017-09-13	1044.89
2017-09-14	1079.85
2017-09-15	1101.9
2017-09-18	1109.43
2017-09-19	1111.41
2017-09-20	1133.75
2017-09-21	1167
2017-09-22	1164.54
2017-09-25	1162.06
2017-09-26	1142.25
2017-09-27	1121.84
2017-09-28	1089.94
2017-09-29	1061.95
2017-10-09	1103.56
2017-10-10	1098.84
2017-10-11	1106.4
2017-10-12	1110.41
2017-10-13	1125.07
2017-10-16	1161.63
2017-10-17	1195.32
2017-10-18	1203.53
2017-10-19	1202.14
2017-10-20	1184.68
2017-10-23	1185.42
2017-10-24	1192.46
2017-10-25	1174.15
2017-10-26	1150.91
2017-10-27	1133.87
2017-10-30	1119.53
2017-10-31	1108.41
2017-11-01	1090.8
2017-11-02	1061.14
2017-11-03	1041.42
2017-11-06	1035.38
2017-11-07	1042.5
2017-11-08	1051.82
2017-11-09	1049.58
2017-11-10	1039.76
2017-11-13	1024.44
2017-11-14	995.49
2017-11-15	968.05
2017-11-16	946.97
2017-11-17	941.58
2017-11-20	952.5
2017-11-21	968.74
2017-11-22	980.64
2017-11-23	1014.84
2017-11-24	1042.96
2017-11-27	1066.85
2017-11-28	924.25
2017-11-29	936.21
2017-11-30	950.53
2017-12-01	960
2017-12-04	975.04
2017-12-05	981.65
2017-12-06	974.81
2017-12-07	975.26
2017-12-08	973.95
2017-12-11	977.19
2017-12-12	982.01
2017-12-13	985.13
2017-12-14	976.34
2017-12-15	964.92
2017-12-18	960.27
2017-12-19	947.67
2017-12-20	924.36
2017-12-21	887.9
2017-12-22	849.05
2017-12-25	843.1
2017-12-26	840.76
2017-12-27	820.19
2017-12-28	777.97
2017-12-29	780.05
2018-01-02	782.81
2018-01-03	799.33
2018-01-04	817.88
2018-01-05	836.63
2018-01-08	839.07
2018-01-09	838.21
2018-01-10	822.92
2018-01-11	810.51
2018-01-12	791.63
2018-01-15	799.3
2018-01-16	792.46
2018-01-17	776.58
2018-01-18	762.39
2018-01-19	761.34
2018-01-22	764.42
2018-01-23	785.32
2018-01-24	800.45
2018-01-25	813.97
2018-01-26	820.72
2018-01-29	827.86
2018-01-30	819.99
2018-01-31	808.25
2018-02-01	798.59
2018-02-02	792.15
2018-02-05	789.78
2018-02-06	796.24
2018-02-07	805.32
2018-02-08	804.2
2018-02-09	812.32
2018-02-12	815.01
2018-02-13	817.31
2018-02-14	807.37
2018-02-22	835.13
2018-02-23	845.12
2018-02-26	850.41
2018-02-27	843.15
2018-02-28	832.18
2018-03-01	829.75
2018-03-02	836.9
2018-03-05	842.99
2018-03-06	844.77
2018-03-07	834.62
2018-03-08	828.09
2018-03-09	837.5
2018-03-12	838.48
2018-03-13	831.04
2018-03-14	827.4
2018-03-15	828.89
2018-03-16	827.48
2018-03-19	826.51
2018-03-20	825.61
2018-03-21	823.92
2018-03-22	825.81
2018-03-23	827.02
2018-03-26	832.47
2018-03-27	835.99
2018-03-28	820.21
2018-03-29	810.11
2018-03-30	805.97
2018-04-02	803.61
2018-04-03	795.31
2018-04-04	774.13
2018-04-09	763.38
2018-04-10	777.32
2018-04-11	783.67
2018-04-12	781.96
2018-04-13	798.02
2018-04-16	806.11
2018-04-17	811.39
2018-04-18	836.55
2018-04-19	861.77
2018-04-20	865.69
2018-04-23	870.24
2018-04-24	878.92
2018-04-25	884.05
2018-04-26	884.42
2018-04-27	878.58
2018-05-02	861.71
2018-05-03	887.4
2018-05-04	893.57
2018-05-07	893.74
2018-05-08	908
2018-05-09	917.45
2018-05-10	922.03
2018-05-11	923.24
2018-05-14	931.12
2018-05-15	931.43
2018-05-16	920.78
2018-05-17	892.47
2018-05-18	885.45
2018-05-21	891.9
2018-05-22	884.99
2018-05-23	875.47
2018-05-24	865.65
2018-05-25	857.95
2018-05-28	847.61
2018-05-29	842.33
2018-05-30	834.83
2018-05-31	841
2018-06-01	864.37
2018-06-04	886.12
2018-06-05	900.68
2018-06-06	919.74
2018-06-07	938.51
2018-06-08	929.98
2018-06-11	921.63
2018-06-12	912.71
2018-06-13	911.82
2018-06-14	926.28
2018-06-15	935.77
2018-06-19	935.25
2018-06-20	921.17
2018-06-21	909.71
2018-06-22	906.15
2018-06-25	905.63
2018-06-26	903.51
2018-06-27	891.61
2018-06-29	901.39
2018-07-02	919.95
2018-07-03	952.34
2018-07-04	960.83
2018-07-05	976.12
2018-07-06	987.18
2018-07-09	983.1
2018-07-10	962.61
2018-07-11	961.57
2018-07-12	966.25
2018-07-13	973.09
2018-07-16	980.79
2018-07-17	986.14
2018-07-18	978.07
2018-07-19	965.85
2018-07-20	974.53
2018-07-23	986.38
2018-07-24	1014.28
2018-07-25	1017.49
2018-07-26	1004.23
2018-07-27	999.85
2018-07-30	1004.12
2018-07-31	1030.93
2018-08-01	1033.78
2018-08-02	1029.04
2018-08-03	1035.31
2018-08-06	1039.17
2018-08-07	1027.13
2018-08-08	1011.54
2018-08-09	1008.93
2018-08-10	1012.44
2018-08-13	1023.34
2018-08-14	1026.7
2018-08-15	1029.42
2018-08-16	1017.19
2018-08-17	1019.8
2018-08-20	1025.13
2018-08-21	1028.96
2018-08-22	1032.22
2018-08-23	1029.19
2018-08-24	1016.62
2018-08-27	1015.66
2018-08-28	1014.31
2018-08-29	1007.64
2018-08-30	995.06
2018-08-31	990.48
2018-09-03	988.27
2018-09-04	983.22
2018-09-05	966.97
2018-09-06	959.88
2018-09-07	976.03
2018-09-10	973.29
2018-09-11	956.36
2018-09-12	944.06
2018-09-13	943.67
2018-09-14	942.91
2018-09-17	940.42
2018-09-18	939.69
2018-09-19	939.83
2018-09-20	937.25
2018-09-21	938.64
2018-09-25	946.14
2018-09-26	946.31
2018-09-27	960.44
2018-09-28	973.97
2018-10-08	1009.03
2018-10-09	1000.94
2018-10-10	997.91
2018-10-11	1013.58
2018-10-12	1034.59
2018-10-15	1044.13
2018-10-16	1031.73
2018-10-17	1024.62
2018-10-18	1024.88
2018-10-19	1029.86
2018-10-22	1032.56
2018-10-23	1040.36
2018-10-24	1033.47
2018-10-25	1020.45
2018-10-26	1011.81
2018-10-29	1015.32
2018-10-30	1017.17
2018-10-31	1017.99
2018-11-07	953.7
2018-11-08	932.6
2018-11-09	884.84
2018-11-12	872.26
2018-11-13	854.1
2018-11-14	822.45
2018-11-15	811.42
2018-11-16	835.24
2018-11-19	834.11
2018-11-20	827.09
2018-11-21	814.13
2018-11-22	816.94
2018-11-23	825.88
2018-11-26	858.94
2018-11-27	906.6
2018-11-28	925.15
2018-11-29	915.26
2018-11-30	893.06
2018-12-03	864.19
2018-12-04	868.45
2018-12-05	887.09
2018-12-06	894.08
2018-12-07	910.5
2018-12-10	921.74
2018-12-11	912.36
2018-12-12	902.05
2018-12-13	904.07
2018-12-14	924.09
2018-12-17	928.31
2018-12-18	926.28
2018-12-19	907.11
2018-12-20	863.51
2018-12-21	831.94
2018-12-24	830.4
2018-12-25	835.35
2018-12-26	837.69
2018-12-27	840.13
2018-12-28	847.19
2019-01-02	849.73
2019-01-03	846.48
2019-01-04	836.65
2019-01-07	841.15
2019-01-08	847.95
2019-01-09	851.71
2019-01-10	835.69
2019-01-11	819.67
2019-01-14	821.53
2019-01-15	807.35
2019-01-16	793.82
2019-01-17	790.16
2019-01-18	805.64
2019-01-21	826.03
2019-01-22	803.57
2019-01-23	781.67
2019-01-24	767.88
2019-01-25	759.72
2019-01-28	749.19
2019-01-29	730.3
2019-01-30	693.77
2019-01-31	679.52
2019-02-01	669.91
2019-02-11	666.12
2019-02-12	667.73
2019-02-13	671.72
2019-02-14	680.41
2019-02-15	691.21
2019-02-18	696.72
2019-02-19	693.69
2019-02-20	682.8
2019-02-21	681.84
2019-02-22	684.56
2019-02-25	687.51
2019-02-26	690.8
2019-02-27	694.43
2019-02-28	693.26
2019-03-01	690.36
2019-03-04	691.59
2019-03-05	693.4
2019-03-06	691
2019-03-07	686.79
2019-03-08	685.09
2019-03-11	688.97
2019-03-12	694.89
2019-03-13	698.58
2019-03-14	712.24
2019-03-15	723.74
2019-03-18	726.99
2019-03-19	723.84
2019-03-20	723.89
2019-03-21	715.23
2019-03-22	704.9
2019-03-25	701.84
2019-03-26	699.13
2019-03-27	695.48
2019-03-28	696.85
2019-03-29	697.42
2019-04-01	694.04
2019-04-02	691.27
2019-04-03	688.13
2019-04-04	692.3
2019-04-08	697.36
2019-04-09	699.94
2019-04-10	706.14
2019-04-11	705.44
2019-04-12	703.54
2019-04-15	705.74
2019-04-16	717.21
2019-04-17	721.85
2019-04-18	725.64
2019-04-19	727.95
2019-04-22	731.15
2019-04-23	747.71
2019-04-24	758.42
2019-04-25	763.77
2019-04-26	772.19
2019-04-29	783.04
2019-04-30	838.46
2019-05-06	791.62
2019-05-07	780.84
2019-05-08	778.34
2019-05-09	796.4
2019-05-10	803.71
2019-05-13	813.57
2019-05-14	827.86
2019-05-15	819.96
2019-05-16	815.22
2019-05-17	820.88
2019-05-20	826.62
2019-05-21	831.49
2019-05-22	838.23
2019-05-23	847.73
2019-05-24	849.02
2019-05-27	846.26
2019-05-28	849.97
2019-05-29	860.41
2019-05-30	854.91
2019-05-31	849.1
2019-06-03	845.53
2019-06-04	853.21
2019-06-05	855.85
2019-06-06	858.16
2019-06-10	861.42
2019-06-11	848.48
2019-06-12	841.92
2019-06-13	836.21
2019-06-14	841.83
2019-06-17	847.66
2019-06-18	858.37
2019-06-19	870.63
2019-06-20	868.53
2019-06-21	861.6
2019-06-24	859.03
2019-06-25	858.73
2019-06-26	855.46
2019-06-27	850.18
2019-06-28	850.71
2019-07-01	862.03
2019-07-02	886.99
2019-07-03	908.49
2019-07-04	952.37
2019-07-05	982.78
2019-07-08	973.34
2019-07-09	983.94
2019-07-10	992.36
2019-07-11	1000.41
2019-07-12	1025.26
2019-07-15	1049.87
2019-07-16	1092.78
2019-07-17	1125.12
2019-07-18	1147.4
2019-07-19	1162.91
2019-07-22	1169.57
2019-07-23	1155.52
2019-07-24	1098.7
2019-07-25	1058.18
2019-07-26	1061.63
2019-07-29	1074.03
2019-07-30	1077.06
2019-07-31	1071.63
2019-08-01	1054.8
2019-08-02	1036.13
2019-08-05	1033.57
2019-08-06	1014.93
2019-08-07	1002.99
2019-08-08	1000.11
2019-08-09	1004.33
2019-08-12	1015.23
2019-08-13	1031.95
2019-08-14	1058.02
2019-08-15	1090.43
2019-08-16	1097.27
2019-08-19	1088.2
2019-08-20	1069.18
2019-08-21	1067.46
2019-08-22	1083.96
2019-08-23	1121.75
2019-08-26	1132.76
2019-08-27	1141.34
2019-08-28	1160.91
2019-08-29	1160.05
2019-08-30	1168.23
2019-09-02	1206.27
2019-09-03	1234.48
2019-09-04	1247.46
2019-09-05	1237.49
2019-09-06	1205.23
2019-09-09	1204.24
2019-09-10	1186.9
2019-09-11	1190.82
2019-09-12	1193.24
2019-09-16	1190.94
2019-09-17	1187.82
2019-09-18	1175.56
2019-09-19	1145.31
2019-09-20	1106.97
2019-09-23	1097.04
2019-09-24	1103.54
2019-09-25	1106.75
2019-09-26	1079.01
2019-09-27	1059.21
2019-09-30	1057.09
2019-10-08	1071.34
2019-10-09	1083.48
2019-10-10	1096.08
2019-10-11	1092.8
2019-10-14	1087.65
2019-10-15	1083.87
2019-10-16	1080.45
2019-10-17	1057.6
2019-10-18	1046.68
2019-10-21	1045.84
2019-10-22	1033.32
2019-10-23	1019.57
2019-10-24	1022.32
2019-10-25	1027.08
2019-10-28	1029.19
2019-10-29	1030.16
2019-10-30	1023.52
2019-10-31	1012.81
2019-11-01	1005.3
2019-11-04	1002.77
2019-11-05	1006.64
2019-11-06	967.46
2019-11-07	935.56
2019-11-08	920.07
2019-11-11	916.43
2019-11-12	915.74
2019-11-13	924.36
2019-11-14	924.49
2019-11-15	923.22
2019-11-18	921.43
2019-11-19	916.04
2019-11-20	908.79
2019-11-21	911.98
2019-11-22	914.22
2019-11-25	928.19
2019-11-26	974.61
2019-11-27	987.41
2019-11-28	982.38
2019-11-29	983.94
2019-12-02	1003.61
2019-12-03	1029.53
2019-12-04	1033.81
2019-12-05	1025.53
2019-12-06	1009.4
2019-12-09	1012.08
2019-12-10	1006.87
2019-12-11	991.57
2019-12-12	957.33
2019-12-13	936.54
2019-12-16	924.39
2019-12-17	916.32
2019-12-18	906.52
2019-12-19	889.72
2019-12-20	881.84
2019-12-23	879.85
2019-12-24	892.15
2019-12-25	889.11
2019-12-26	887.03
2019-12-27	884.95
2019-12-30	881.21
2019-12-31	874.78
2020-01-02	865.69
2020-01-03	857.03
2020-01-06	849.83
2020-01-07	835.59
2020-01-08	839.03
2020-01-09	848.77
2020-01-10	858.63
2020-01-13	856.88
2020-01-14	850.5
2020-01-15	844.87
2020-01-16	840.74
2020-01-17	837.69
2020-01-20	833.33
2020-01-21	827.6
2020-01-22	813.31
2020-01-23	801
2020-02-10	721.83
2020-02-11	716.39
2020-02-12	714.59
2020-02-13	706.5
2020-02-14	705.64
2020-02-17	711.89
2020-02-18	714.57
2020-02-19	720.9
2020-02-20	723.88
2020-02-21	728.6
2020-02-24	727.54
2020-02-25	719.91
2020-02-26	716.73
2020-02-27	714.1
2020-02-28	709.16
2020-03-02	706.39
2020-03-03	704.25
2020-03-04	704.85
2020-03-05	704.49
2020-03-06	706.02
2020-03-09	685.18
2020-03-10	670.15
2020-03-11	672.65
2020-03-12	666.43
2020-03-13	654.18
2020-03-16	650.45
2020-03-17	642.74
2020-03-18	634.9
2020-03-19	622.58
2020-03-20	608.24
2020-03-23	606.92
2020-03-24	602.69
2020-03-25	587.12
2020-03-26	579.66
2020-03-27	578.22
2020-03-30	580.03
2020-03-31	607.71
2020-04-01	614.93
2020-04-02	613.46
2020-04-03	607.38
2020-04-07	592.08
2020-04-08	590.3
2020-04-09	598.35
2020-04-10	603.86
2020-04-13	606.88
2020-04-14	605.02
2020-04-15	602.61
2020-04-16	606.85
2020-04-17	612.63
2020-04-20	615.87
2020-04-21	608.31
2020-04-22	591.57
2020-04-23	573.22
2020-04-24	565.22
2020-04-27	562.04
2020-04-28	561.11
2020-04-29	557.26
2020-04-30	559.02
2020-05-06	536.27
2020-05-07	527.37
2020-05-08	521.56
2020-05-11	515.9
2020-05-12	508.48
2020-05-13	498.37
2020-05-14	492.98
2020-05-15	498.82
2020-05-18	507.84
2020-05-19	522.43
2020-05-20	536.35
2020-05-21	547.59
2020-05-22	547.69
2020-05-25	548.51
2020-05-26	550.39
2020-05-27	550.89
2020-05-28	541.79
2020-05-29	543.07
2020-06-01	550.65
2020-06-02	559.12
2020-06-03	576.88
2020-06-04	601.32
2020-06-05	620.24
2020-06-08	633.74
2020-06-09	637.96
2020-06-10	645.72
2020-06-11	675.89
2020-06-12	712.35
2020-06-15	722.26
2020-06-16	732.14
2020-06-17	800.12
2020-06-18	863.43
2020-06-19	879.59
2020-06-22	873.92
2020-06-23	896.07
2020-06-24	929.14
2020-06-29	934.19
2020-06-30	942.76
2020-07-01	934.09
2020-07-02	921.3
2020-07-03	931.86
2020-07-06	959.56
2020-07-07	950.29
2020-07-08	905.93
2020-07-09	896.25
2020-07-10	893.2
2020-07-13	893.65
2020-07-14	884.21
2020-07-15	860.73
2020-07-16	850.56
2020-07-17	857.97
2020-07-20	864.12
2020-07-21	836.71
2020-07-22	810.37
2020-07-23	777.75
2020-07-24	761.5
2020-07-27	756.56
2020-07-28	760.74
2020-07-29	786.52
2020-07-30	811.01
2020-07-31	812.82
2020-08-03	824.04
2020-08-04	863.5
2020-08-05	873.01
2020-08-06	878.37
2020-08-07	874.57
2020-08-10	867.3
2020-08-11	858.5
2020-08-12	859.37
2020-08-13	883.71
2020-08-14	891.99
2020-08-17	891.58
2020-08-18	884.95
2020-08-19	880.3
2020-08-20	859.32
2020-08-21	846.89
2020-08-24	845.79
2020-08-25	877.13
2020-08-26	888.44
2020-08-27	890.23
2020-08-28	891.32
2020-08-31	897.34
2020-09-01	886.99
2020-09-02	879.01
2020-09-03	855.3
2020-09-04	840.95
2020-09-07	839.38
2020-09-08	831.88
2020-09-09	825.84
2020-09-10	813.41
2020-09-11	816.13
2020-09-14	825.83
2020-09-15	830.08
2020-09-16	827.37
2020-09-17	824.39
2020-09-18	823.93
2020-09-21	828.43
2020-09-22	847.94
2020-09-23	874.18
2020-09-24	906.03
2020-09-25	927.55
2020-09-28	915.16
2020-09-29	910.79
2020-09-30	924.48
2020-10-09	959.93
2020-10-12	944.59
2020-10-13	927.11
2020-10-14	907.98
2020-10-15	879.5
2020-10-16	858.66
2020-10-19	837.61
2020-10-20	816.09
2020-10-21	822.3
2020-10-22	844.59
2020-10-23	860.6
2020-10-26	856.53
2020-10-27	849.75
2020-10-28	855.52
2020-10-29	830.56
2020-10-30	803.22
2020-11-02	806.79
2020-11-03	805.76
2020-11-04	794.86
2020-11-05	781.63
2020-11-06	775.06
2020-11-09	779.03
2020-11-10	790.04
2020-11-11	776.12
2020-11-12	762.73
2020-11-13	763.27
2020-11-16	764.79
2020-11-17	765.04
2020-11-18	767.59
2020-11-19	772.64
2020-11-20	778.57
2020-11-23	786.31
2020-11-24	790.31
2020-11-25	788.31
2020-11-26	801.07
2020-11-27	807.19
2020-11-30	808.85
2020-12-01	803.49
2020-12-02	800.88
2020-12-03	799.28
2020-12-04	812.2
2020-12-07	815.55
2020-12-08	786.47
2020-12-09	772.01
2020-12-10	781.01
2020-12-11	800.96
2020-12-14	813.43
2020-12-15	821.53
2020-12-16	836.11
2020-12-17	843.65
2020-12-18	853.01
2020-12-21	856.08
2020-12-22	858.87
2020-12-23	871.3
2020-12-24	877.68
2020-12-25	875.61
2020-12-28	862.32
2020-12-29	830.61
2020-12-30	826.91
2020-12-31	841.41
2021-01-04	854.45
2021-01-05	881.37
2021-01-06	891.47
2021-01-07	903
2021-01-08	913.8
2021-01-11	962.37
2021-01-12	1023.15
2021-01-13	1038.68
2021-01-14	1013.55
2021-01-15	986.13
2021-01-18	979.53
2021-01-19	968.9
2021-01-20	964.44
2021-01-21	954.65
2021-01-22	958.98
2021-01-25	949.31
2021-01-26	917.88
2021-01-27	898.43
2021-01-28	878.25
2021-01-29	866.09
2021-02-01	870.73
2021-02-02	857.53
2021-02-03	847.79
2021-02-04	853.63
2021-02-05	855.28
2021-02-08	852.76
2021-02-09	843.62
2021-02-10	842.6
2021-02-18	1066.3
2021-02-19	1035.88
2021-02-22	1024.38
2021-02-23	1034.87
2021-02-24	1036.55
2021-02-25	1046.7
2021-02-26	1046.46
2021-03-01	1050.23
2021-03-02	1061.79
2021-03-03	1098.88
2021-03-04	1125.45
2021-03-05	1139.84
2021-03-08	1163.3
2021-03-09	1186.62
2021-03-10	1217.34
2021-03-11	1229.07
2021-03-12	1223.9
2021-03-15	1223.11
2021-03-16	1241.72
2021-03-17	1247.84
2021-03-18	1294.56
2021-03-19	1338.79
2021-03-22	1347.23
2021-03-23	1353.67
2021-03-24	1325.76
2021-03-25	1309.05
2021-03-26	1317.46
2021-03-29	1321.89
2021-03-30	1312.44
2021-03-31	1291.3
2021-04-01	1310.89
2021-04-02	1316.94
2021-04-06	1328.62
2021-04-07	1332.36
2021-04-08	1327.42
2021-04-09	1315.22
2021-04-12	1322.32
2021-04-13	1338.62
2021-04-14	1314.83
2021-04-15	1353.41
2021-04-16	1373.65
2021-04-19	1382.8
2021-04-20	1397.67
2021-04-21	1424.41
2021-04-22	1457.45
2021-04-23	1451.3
2021-04-26	1452.9
2021-04-27	1475.16
2021-04-28	1501.76
2021-04-29	1525.26
2021-04-30	1534.77
2021-05-06	1633.56
2021-05-07	1617.16
2021-05-10	1640.09
2021-05-11	1658.33
2021-05-12	1632.13
2021-05-13	1602.93
2021-05-14	1536.44
2021-05-17	1508.59
2021-05-18	1496.81
2021-05-19	1505.41
2021-05-20	1515.56
2021-05-21	1536.22
2021-05-24	1561.78
2021-05-25	1544.2
2021-05-26	1526.69
2021-05-27	1490.08
2021-05-28	1462.53
2021-05-31	1435.12
2021-06-01	1422.81
2021-06-02	1424.32
2021-06-03	1402.81
2021-06-04	1383.71
2021-06-07	1372.03
2021-06-08	1359.36
2021-06-09	1358.78
2021-06-10	1408.73
2021-06-11	1462.54
2021-06-15	1523.18
2021-06-16	1557.26
2021-06-17	1601.04
2021-06-18	1576.02
2021-06-21	1549.26
2021-06-22	1521.7
2021-06-23	1498.76
2021-06-24	1533.05
2021-06-25	1562.81
2021-06-28	1591
2021-06-29	1634.14
2021-06-30	1628.56
2021-07-01	1598.67
2021-07-02	1584.91
2021-07-05	1565.91
2021-07-06	1557.7
2021-07-07	1570.37
2021-07-08	1594.28
2021-07-09	1588.57
2021-07-12	1584.44
2021-07-13	1568.13
2021-07-14	1543.18
2021-07-15	1519.07
2021-07-16	1518
2021-07-19	1533.91
2021-07-20	1542.74
2021-07-21	1554.89
2021-07-22	1563.31
2021-07-23	1607.45
2021-07-26	1629.01
2021-07-27	1611.73
2021-07-28	1594.95
2021-07-29	1630.78
2021-07-30	1660.46
2021-08-02	1665.16
2021-08-03	1650.89
2021-08-04	1652.52
2021-08-05	1671.71
2021-08-06	1676.29
2021-08-09	1672.49
2021-08-10	1674.96
2021-08-11	1667.07
2021-08-12	1688.72
2021-08-13	1725.3
2021-08-16	1732.25
2021-08-17	1732.83
2021-08-18	1758.93
2021-08-19	1808.36
2021-08-20	1839.11
2021-08-23	1866.23
2021-08-24	1873.76
2021-08-25	1880.41
2021-08-26	1859.65
2021-08-27	1857.38
2021-08-30	1859.53
2021-08-31	1838.44
2021-09-01	1817.57
2021-09-02	1810.95
2021-09-03	1807.06
2021-09-06	1779.07
2021-09-07	1736.44
2021-09-08	1712.96
2021-09-09	1718.45
2021-09-10	1749.5
2021-09-13	1838.93
2021-09-14	1899.46
2021-09-15	1885.84
2021-09-16	1863.05
2021-09-17	1879.55
2021-09-22	1997.08
2021-09-23	2038.3
2021-09-24	2029.19
2021-09-27	2009.55
2021-09-28	2119.02
2021-09-29	2169.57
2021-09-30	2208.47
2021-10-08	2219.79
2021-10-11	2190.25
2021-10-12	2198.01
2021-10-13	2149.32
2021-10-14	2099.31
2021-10-15	2030.41
2021-10-18	1981.02
2021-10-19	1971.31
2021-10-20	2002.28
2021-10-21	1989.49
2021-10-22	1894.87
2021-10-25	1862.71
2021-10-26	1805.35
2021-10-27	1735.14
2021-10-28	1699.73
2021-10-29	1689.66
2021-11-01	1673.36
2021-11-02	1620.57
2021-11-03	1541.98
2021-11-04	1479.63
2021-11-05	1470.24
2021-11-08	1456.74
2021-11-09	1458.8
2021-11-10	1476.42
2021-11-11	1492.49
2021-11-12	1495.3
2021-11-15	1488.53
2021-11-16	1449.21
2021-11-17	1375.78
2021-11-18	1362.62
2021-11-19	1376.69
2021-11-22	1411.93
2021-11-23	1449.25
2021-11-24	1428.94
2021-11-25	1398.2
2021-11-26	1407.02
2021-11-29	1440.38
2021-11-30	1498.3
2021-12-01	1512.85
2021-12-02	1504.91
2021-12-03	1512.39
2021-12-06	1520.65
2021-12-07	1542.99
2021-12-08	1567.94
2021-12-09	1568.94
2021-12-10	1525.6
2021-12-13	1511.24
2021-12-14	1487.18
2021-12-15	1434.89
2021-12-16	1326.49
2021-12-17	1294.45
2021-12-20	1285.99
2021-12-21	1301.31
2021-12-22	1277.94
2021-12-23	1278.52
2021-12-24	1269.66
2021-12-27	1274.41
2021-12-28	1280.87
2021-12-29	1279.46
2021-12-30	1297.38
2021-12-31	1323.96
2022-01-04	1300.82
2022-01-05	1290.26
2022-01-06	1282.7
2022-01-07	1300.74
2022-01-10	1314.71
2022-01-11	1286.3
2022-01-12	1232.15
2022-01-13	1202.85
2022-01-14	1167.02
2022-01-17	1145.85
2022-01-18	1150.59
2022-01-19	1141.88
2022-01-20	1110.46
2022-01-21	1079.01
2022-01-24	1067.43
2022-01-25	1061.8
2022-01-26	1037.17
2022-01-27	1037.35
2022-01-28	1067.97
2022-02-07	1113.96
2022-02-08	1127.38
2022-02-09	1156.2
2022-02-10	1233.43
2022-02-11	1277.69
2022-02-14	1281.01
2022-02-15	1275.63
2022-02-16	1260.18
2022-02-17	1227.44
2022-02-18	1235.66
2022-02-21	1250.3
2022-02-22	1295.9
2022-02-23	1331.58
2022-02-24	1365.75
2022-02-25	1343.39
2022-02-28	1314.94
[truncated: 726 more rows]

## Sheet: CBFI
Date	CBFI
2005-04-22	1663.29
2005-05-27	1629.12
2005-06-06	1605.05
2005-06-13	1592.77
2005-06-20	1581.3
2005-06-27	1562.11
2005-07-04	1521.51
2005-07-12	1488.27
2005-07-19	1462.45
2005-07-26	1453.32
2005-08-01	1451.8
2005-08-08	1420.75
2005-08-15	1421.57
2005-08-22	1437.4
2005-08-29	1437.68
2005-09-05	1446.19
2005-09-12	1466.15
2005-09-19	1487.95
2005-09-26	1511.31
2005-10-03	1519.89
2005-10-10	1525.74
2005-10-17	1508.51
2005-10-24	1502.61
2005-10-31	1501.56
2005-11-07	1488.06
2005-11-14	1465.08
2005-11-21	1446.46
2005-11-28	1434.94
2005-12-05	1428.08
2005-12-12	1421.39
2005-12-19	1430.58
2006-01-02	1459.51
2006-01-09	1459.65
2006-01-16	1474.87
2006-01-23	1474.66
2006-01-30	1470.1
2006-02-20	1459.56
2006-02-27	1462.3
2006-03-06	1463.42
2006-03-10	1474.95
2006-03-17	1474.24
2006-03-24	1485.56
2006-03-31	1492.93
2006-04-07	1497.12
2006-04-14	1505
2006-04-21	1512.97
2006-04-28	1523.4
2006-05-12	1536.8
2006-05-19	1541.14
2006-05-26	1539.61
2006-06-02	1540.97
2006-06-09	1536.37
2006-06-23	1528.61
2006-06-30	1525.49
2006-07-07	1532.7
2006-07-14	1533.44
2006-07-21	1523.53
2006-07-28	1528.65
2006-08-04	1531.96
2006-08-11	1530.46
2006-08-18	1530.77
2006-08-25	1532.32
2006-09-01	1535.62
2006-09-08	1536.66
2006-09-15	1541.2
2006-09-22	1549.68
2006-09-29	1550.72
2006-10-13	1560.67
2006-10-20	1575.7
2006-10-27	1580.89
2006-11-03	1601.42
2006-11-10	1606.77
2006-11-17	1636.95
2006-11-24	1660.72
2006-12-01	1680.26
2006-12-08	1709.16
2006-12-15	1730.33
2006-12-22	1750.04
2006-12-29	1772.54
2007-01-05	1804.43
2007-01-12	1806.4
2007-01-19	1816.27
2007-01-26	1823.54
2007-02-02	1823.84
2007-02-09	1814.48
2007-02-16	1799.58
2007-03-02	1788.4
2007-03-09	1778.54
2007-03-16	1745.4
2007-03-23	1736.98
2007-03-30	1726.57
2007-04-06	1711.89
2007-04-13	1705.92
2007-04-20	1696.78
2007-04-27	1689.11
2007-05-11	1690.5
2007-05-18	1710.18
2007-05-25	1714.87
2007-06-08	1769.87
2007-06-15	1781.62
2007-06-22	1809.68
2007-06-29	1828.19
2007-07-06	1831.13
2007-07-13	1857.01
2007-07-20	1871.19
2007-07-27	1891.71
2007-08-03	1911.96
2007-08-10	1922.28
2007-08-17	1951.33
2007-08-24	1963.2
2007-08-31	1989.67
2007-09-07	2020.7
2007-09-14	2068.2
2007-09-21	2105.02
2007-09-28	2136.88
2007-10-12	2139.02
2007-10-19	2161.09
2007-10-26	2186.93
2007-11-02	2215.6
2007-11-09	2255.25
2007-11-16	2281.12
2007-11-23	2324.05
2007-11-30	2346.24
2007-12-07	2432.61
2007-12-14	2467.61
2007-12-21	2498.87
2007-12-28	2536.93
2008-01-04	2554.85
2008-01-11	2561.22
2008-01-18	2607.72
2008-01-25	2611.57
2008-02-01	2580.85
2008-02-15	2544.72
2008-02-22	2539.13
2008-02-29	2478.97
2008-03-07	2419.73
2008-03-14	2389.82
2008-03-21	2331.69
2008-03-28	2307.29
2008-04-11	2227.53
2008-04-18	2237.68
2008-04-25	2276.72
2008-05-09	2441.82
2008-05-16	2550.81
2008-05-23	2719.25
2008-05-30	2835.72
2008-06-06	2886.92
2008-06-13	2848.06
2008-06-20	2743.37
2008-06-27	2642.95
2008-07-04	2493.13
2008-07-11	2340.45
2008-07-18	2144.28
2008-07-25	2098.17
2008-08-01	2049.57
2008-08-08	2011.47
2008-08-15	1994.97
2008-08-22	1958.43
2008-08-29	1927.3
2008-09-05	1847.03
2008-09-12	1774.2
2008-09-19	1737.72
2008-09-26	1699.73
2008-10-10	1553.99
2008-10-17	1491.43
2008-10-24	1422.83
2008-10-31	1341.81
2008-11-07	1290.77
2008-11-14	1253.46
2008-11-21	1212.09
2008-11-28	1188.35
2008-12-05	1181.45
2008-12-12	1146.68
2008-12-19	1196.74
2008-12-26	1273.46
2009-01-09	1267.79
2009-01-16	1217.63
2009-01-23	1197.87
2009-02-06	1160.32
2009-02-13	1133.88
2009-02-20	1097.03
2009-02-27	1080.27
2009-03-06	1072.66
2009-03-13	1079.23
2009-03-20	1109.64
2009-03-27	1161.37
2009-04-03	1175.82
2009-04-10	1188.72
2009-04-24	1135.23
2009-04-30	1120.54
2009-05-08	1097
2009-05-22	1057.34
2009-05-29	1040.38
2009-06-05	1023.98
2009-06-12	1020.72
2009-06-19	1009.39
2009-06-26	1012.86
2009-07-03	1034.73
2009-07-10	1025.99
2009-07-17	1039.82
2009-07-24	1058.29
2009-07-31	1074.2
2009-08-07	1087.92
2009-08-14	1117.31
2009-08-21	1146.08
2009-08-28	1161.27
2009-09-04	1167.49
2009-09-11	1177.17
2009-09-25	1179.91
2009-10-09	1154.21
2009-10-16	1136.5
2009-10-23	1116.5
2009-10-30	1113.51
2009-11-06	1122.3
2009-11-13	1181.72
2009-11-20	1426.14
2009-11-27	1675.55
2009-12-04	1808.61
2009-12-11	1926.13
2009-12-18	2110.29
2009-12-25	2115.44
2010-01-08	1633.3
2010-01-15	1672.6
2010-01-22	1678.61
2010-01-27	1655.14
2010-02-05	1517.99
2010-02-12	1403.05
2010-02-26	1255.95
2010-03-05	1180.27
2010-03-12	1162.14
2010-03-19	1227.7
2010-03-26	1418.62
2010-04-02	1525.48
2010-04-09	1584.54
2010-04-16	1737.46
2010-04-23	1859.57
2010-04-30	1787.93
2010-05-07	1675.09
2010-05-14	1648.4
2010-05-21	1654.7
2010-05-28	1637.13
2010-06-04	1547.94
2010-06-11	1436.8
2010-06-18	1345.22
2010-06-25	1417.76
2010-07-02	1254.69
2010-07-09	1228.35
2010-07-16	1182.71
2010-07-26	1158.24
2010-07-30	1149.03
2010-08-06	1140.89
2010-08-13	1141.08
2010-08-20	1151.07
2010-08-27	1167.38
2010-09-03	1225.92
2010-09-10	1311.41
2010-09-17	1355.05
2010-09-29	1359.54
2010-10-15	1387.17
2010-10-22	1563.18
2010-10-29	1875.11
2010-11-05	1770.01
2010-11-12	1681.37
2010-11-19	1673.4
2010-11-26	1712.57
2010-12-03	1629.45
2010-12-10	1528.62
2010-12-17	1477.66
2010-12-24	1430.89
2011-01-06	1412.09
2011-01-14	1379.2
2011-01-21	1338.63
2011-01-28	1299.56
2011-02-09	1269.32
2011-02-25	1267.32
2011-03-04	1343.33
2011-03-11	1468.29
2011-03-18	1547.22
2011-03-25	1575.72
2011-04-01	1564.37
2011-04-08	1505.89
2011-04-15	1467.15
2011-04-22	1503.36
2011-04-29	1490.77
2011-05-06	1475.02
2011-05-13	1478.91
2011-05-20	1489.48
2011-05-27	1511.29
2011-06-03	1504.79
2011-06-10	1490.67
2011-06-17	1492.24
2011-06-24	1479.58
2011-07-01	1468.23
2011-07-08	1437.65
2011-07-15	1417.71
2011-07-22	1379.29
2011-07-29	1345.17
2011-08-05	1319.09
2011-08-12	1316.14
2011-08-19	1329.76
2011-08-26	1346.92
2011-09-02	1381.04
2011-09-09	1408.08
2011-09-16	1423.88
2011-09-23	1433.58
2011-09-30	1402.4
2011-10-14	1317
2011-10-21	1294.41
2011-10-28	1263.66
2011-11-04	1246.08
2011-11-11	1220.22
2011-11-18	1199.48
2011-11-25	1166.53
2011-12-02	1154.35
2011-12-09	1137.41
2011-12-16	1134.74
2011-12-23	1134.74
2012-01-13	1123.66
2012-01-20	1103.37
2012-02-03	1097.57
2012-02-10	1096.63
2012-02-17	1118.28
2012-02-24	1140.38
2012-03-02	1158.92
2012-03-09	1184.18
2012-03-16	1223.52
2012-03-23	1249.6
2012-03-30	1242.87
2012-04-07	1206.59
2012-04-13	1185.11
2012-04-20	1168.19
2012-04-27	1155.71
2012-05-04	1144.62
2012-05-10	1122.66
2012-05-18	1104.58
2012-05-25	1090.05
2012-06-01	1077.44
2012-06-08	1065.7
2012-06-15	1049.09
2012-06-21	1045.04
2012-06-29	1031.65
2012-07-06	1031.93
2012-07-13	1035.98
2012-07-20	1046.61
2012-07-27	1063.38
2012-08-03	1072.27
2012-08-10	1071.55
2012-08-17	1078.66
2012-08-23	1085.34
2012-08-31	1117.05
2012-09-07	1117.95
2012-09-14	1099.89
2012-09-21	1089.9
2012-09-28	1085.55
2012-10-12	1064.88
2012-10-19	1055.5
2012-10-26	1048.98
2012-11-02	1044.38
2012-11-09	1039.66
2012-11-16	1042.39
2012-11-23	1050.09
2012-11-30	1055.44
2012-12-07	1054.68
2012-12-14	1051.09
2012-12-21	1051.76
2012-12-28	1055.15
2013-01-04	1055.32
2013-01-11	1057.41
2013-01-18	1065.54
2013-01-25	1070.22
2013-02-01	1066.39
2013-02-08	1053.15
2013-02-22	1040.9
2013-03-01	1047.53
2013-03-08	1059.6
2013-03-15	1070.67
2013-03-22	1076.02
2013-03-29	1076.95
2013-04-03	1076.32
2013-04-12	1071.03
2013-04-19	1069.15
2013-04-26	1063.74
2013-05-03	1048.84
2013-05-10	1035.43
2013-05-17	1015.77
2013-05-24	1007.03
2013-06-07	1001.75
2013-06-14	996.04
2013-06-21	987.5
2013-06-28	976.7
2013-07-05	969.82
2013-07-12	966.61
2013-07-19	971.87
2013-07-26	963.3
2013-08-02	968.44
2013-08-09	977.64
2013-08-16	1000.02
2013-08-30	1067.55
2013-09-06	1115.14
2013-09-13	1141.17
2013-09-18	1140.27
2013-09-27	1141.58
2013-10-11	1166.86
2013-10-18	1333.02
2013-10-25	1420.98
2013-11-01	1437.54
2013-11-08	1411.48
2013-11-15	1420.73
2013-11-22	1431.36
2013-11-29	1441.92
2013-12-06	1444.46
2013-12-13	1443.99
2013-12-20	1437.4
2013-12-27	1357.9
2014-01-03	1238.94
2014-01-10	1130.24
2014-01-17	1086.74
2014-01-24	1058.31
2014-01-30	1045.55
2014-02-14	1031.14
2014-02-21	1045.38
2014-02-28	1074.87
2014-03-07	1105.44
2014-03-14	1171.54
2014-03-21	1190.62
2014-03-28	1150.71
2014-04-04	1099.95
2014-04-11	1078.68
2014-04-18	1077.13
2014-04-25	1081.97
2014-04-30	1068.82
2014-05-23	996.79
2014-05-30	969.13
2014-06-06	959.95
2014-06-13	947.96
2014-06-20	935.88
2014-06-27	922.2
2014-07-04	919.77
2014-07-11	917.61
2014-07-18	920.19
2014-07-25	932.43
2014-08-01	953.91
2014-08-08	935.81
2014-08-15	934.83
2014-08-22	926.34
2014-08-29	927.9
2014-09-05	918.17
2014-09-12	917.26
2014-09-19	910.72
2014-09-26	905.89
2014-10-17	906.32
2014-10-24	910.31
2014-10-31	927.61
2014-11-07	924.49
2014-11-14	923.39
2014-11-21	921.31
2014-11-28	924.05
2014-12-05	920.53
2014-12-12	915.2
2014-12-19	910.24
2014-12-26	904.62
2015-01-09	892.58
2015-01-16	883.21
2015-01-23	878.48
2015-01-30	877.24
2015-03-06	838.94
2015-03-13	832.32
2015-03-20	825.97
2015-03-27	818.35
2015-04-03	813.21
2015-04-10	807.94
2015-04-24	834.62
2015-06-19	864.73
2015-06-26	865.23
2015-07-03	872.46
2015-07-17	882.97
2015-07-24	878.15
2015-07-31	872.91
2015-08-07	868.06
2015-08-14	867.49
2015-08-21	854.33
2015-09-02	835.03
2015-09-11	826.8
2015-09-18	820.32
2015-09-25	812.02
2015-10-09	792.56
2015-11-06	803.99
2015-11-13	785.98
2015-11-20	795.77
2015-11-27	825.85
2015-12-04	853.74
2015-12-11	912.35
2015-12-18	938.56
2015-12-25	936.57
2015-12-31	898.23
2016-01-08	856.91
2016-01-22	847.14
2016-01-29	838.64
2016-02-05	822.86
2016-02-19	810.03
2016-02-26	804.75
2016-03-04	779.49
2016-03-11	776.66
2016-03-18	784.56
2016-03-25	806.76
2016-04-01	795.86
2016-04-08	783.73
2016-04-15	785.81
2016-04-22	786.11
2016-04-29	774.09
2016-05-06	771.42
2016-05-13	771.01
2016-05-20	792
2016-05-27	805.42
2016-06-03	798.73
2016-06-08	794.11
2016-06-17	833.14
2016-06-24	880.33
2016-07-01	886.39
2016-07-08	915.38
2016-07-15	957.34
2016-07-22	970.07
2016-07-29	993.2
2016-08-05	1033.66
2016-08-12	1040.46
2016-08-26	1013.6
2016-09-02	968.05
2016-09-09	893.35
2016-09-14	866.78
2016-09-23	851.04
2016-09-30	854.99
2016-10-21	999.01
2016-10-28	1101.58
2016-11-04	1142.37
2016-11-11	1212.2
2016-11-18	1233.13
2016-11-25	1164.22
2016-12-02	1183.45
2016-12-09	1138.73
2017-01-13	1012.69
2017-01-20	969.66
2017-02-03	909.64
2017-02-24	985.34
2017-03-03	1152.26
2017-03-10	1274.76
2017-03-31	1134.68
2017-04-07	1127.72
2017-04-14	1082.92
2017-04-28	1002.18
2017-05-05	979.57
2017-05-12	957.28
2017-05-19	983.2
2017-05-26	992.43
2017-06-02	983.21
2017-06-09	993.93
2017-06-16	1107.26
2017-06-23	1125.08
2017-06-30	1079.65
2017-07-07	1079.09
2017-07-14	1141.99
2017-07-21	1152.94
2017-07-28	1155.56
2017-08-04	1143.06
2017-08-11	1149.79
2017-08-25	1076.81
2017-09-01	1087.35
2017-09-08	1112.74
2017-09-15	1215.29
2017-09-22	1271.19
2017-11-17	1320.85
2017-12-08	1462.26
2017-12-15	1577.71
2018-01-05	1387.18
2018-01-12	1477.53
2018-01-19	1416.08
2018-01-26	1386.07
2018-02-02	1221.69
2018-02-09	1063.38
2018-02-16	1037.23
2018-02-23	1063.33
2018-03-02	1079.79
2018-03-09	1022.71
2018-03-16	1027.97
2018-03-23	1064.33
2018-03-30	1030.68
2018-04-06	998.58
2018-04-13	989.45
2018-04-20	1058.65
2018-04-27	1136.88
2018-05-04	1132.6
2018-05-11	1163.88
2018-05-18	1222.31
2018-05-25	1240.74
2018-06-01	1217.83
2018-06-08	1207.08
2018-06-15	1150.02
2018-06-22	1133.57
2018-06-29	1105.5
2018-07-06	1088.39
2018-07-13	1130.14
2018-07-20	1091.2
2018-07-27	1054.49
2018-08-03	1060.3
2018-08-10	1108.67
2018-08-17	1157.54
2018-08-24	1178.99
2018-08-31	1183.11
2018-09-07	1181.4
2018-09-14	1212.33
2018-09-21	1227.58
2018-09-28	1218.44
2018-10-05
2018-10-12	1262.08
2018-10-19	1269.27
2018-10-26	1216.95
2018-11-02	1174.64
2018-11-09	1190.74
2018-11-16	1151.11
2018-11-23	1122.86
2018-11-30	1092.9
2018-12-07	1030.1
2018-12-14	1044.51
2018-12-21	1066.17
2018-12-28	1052.66
2019-01-04	1067.11
2019-01-11	1070.73
2019-01-18	1016.22
2019-01-25	955.26
2019-02-01	932.48
2019-02-08
2019-02-15	947.45
2019-02-22	962.99
2019-03-01	962.71
2019-03-08	1018.33
2019-03-15	995.34
2019-03-22	980.46
2019-03-29	1007.8
2019-04-05	1001.51
2019-04-12	1040.85
2019-04-19	1035.7
2019-04-26	1071.52
2019-05-03
2019-05-10	1107.6
2019-05-17	1118.31
2019-05-24	1133.88
2019-05-31	1092.5
2019-06-07	1053.26
2019-06-14	1046.41
2019-06-21	1032.79
2019-06-28	1028.16
2019-07-05	981.36
2019-07-12	947.43
2019-07-19	960.72
2019-07-26	1019.52
2019-08-02	1035.22
2019-08-09	1006.95
2019-08-16	1021.14
2019-08-23	1069.89
2019-08-30	1071.59
2019-09-06	1080.78
2019-09-13	1095.28
2019-09-20	1101.27
2019-09-27	1099.09
2019-10-04
2019-10-11	1096.65
2019-10-18	1128.8
2019-10-25	1151.51
2019-11-01	1139.11
2019-11-08	1087.11
2019-11-15	1113.76
2019-11-22	1131.54
2019-11-29	1136.43
2019-12-06	1156.47
2019-12-13	1199.98
2019-12-20	1235.32
2019-12-27	1192.93
2020-01-03	1121.76
2020-01-10	1049.75
2020-01-17	997.93
2020-01-24	983.53
2020-01-31
2020-02-07
2020-02-14	941.2
2020-02-21	927.32
2020-02-28	918.56
2020-03-06	905.09
2020-03-13	901.18
2020-03-20	901.34
2020-03-27	905.34
2020-04-03	907.22
2020-04-10	905.51
2020-04-17	902.97
2020-04-24	951.89
2020-05-01
2020-05-08	970.2
2020-05-15	1047.07
2020-05-22	1073.3
2020-05-29	1055.6
2020-06-05	1025.3
2020-06-12	1019.94
2020-06-19	1025.2
2020-06-26	987.72
2020-07-03	971.03
2020-07-10	998.42
2020-07-17	970.86
2020-07-24	977.91
2020-07-31	972.08
2020-08-07	981.77
2020-08-14	1037.6
2020-08-21	1065.38
2020-08-28	1061.71
2020-09-04	1074.58
2020-09-11	1112.64
2020-09-18	1097.78
2020-09-25
2020-10-02	1041.1
2020-10-09	1058.93
2020-10-16	1066.18
2020-10-23	1054.48
2020-10-30	1049.76
2020-11-06	1082.1
2020-11-13	1078.35
2020-11-20	1121.24
2020-11-27	1158.57
2020-12-04	1198.49
2020-12-11	1290.54
2020-12-18	1361.81
2020-12-25	1343.89
2021-01-01	1324.44
2021-01-08	1367.92
2021-01-15	1394.01
2021-01-22	1328.61
2021-01-29	1057.71
2021-02-05	995.77
2021-02-12	978.84
2021-02-19	1023.3
2021-02-26	1115.02
2021-03-05	1241.58
2021-03-12	1214.78
2021-03-19	1199.35
2021-03-26	1274.37
2021-04-02	1280.66
2021-04-09	1309.11
2021-04-16	1354.81
2021-04-23	1426.86
2021-04-30	1357.17
2021-05-07	1426.43
2021-05-14	1444.03
2021-05-21	1363.67
2021-05-28	1295.46
2021-06-04	1287.48
2021-06-11	1241.73
2021-06-18	1231.61
2021-06-25	1223.46
2021-07-02	1135.01
2021-07-09	1145.66
2021-07-16	1157.63
2021-07-23	1199.98
2021-07-30	1229.26
2021-08-06	1239.03
2021-08-13	1246.28
2021-08-20	1259.21
2021-08-27	1268.74
2021-09-03	1307.46
2021-09-10	1309.25
2021-09-17	1353.09
2021-09-24	1328.34
2021-10-01
2021-10-08	1389.51
2021-10-15	1382.2
2021-10-22	1456.83
2021-10-29	1435.1
2021-11-05	1406.12
2021-11-12	1504.08
2021-11-19	1532.06
2021-11-26	1602.46
2021-12-03	1622.5
2021-12-10	1519.1
2021-12-17	1442.9
2021-12-24	1260.15
2021-12-31	1155.5
2022-01-07	1160.48
2022-01-14	1128.7
2022-01-21	1076.91
2022-01-28	1078.38
2022-02-04	1076.07
2022-02-11	1076.07
2022-02-18	1034.45
2022-02-25	1031.71
2022-03-04	1143.54
2022-03-11	1217.1
2022-03-18	1254.16
2022-03-25	1248.43
2022-04-01	1194.93
2022-04-08	1179.26
2022-04-15	1085.06
2022-04-22	1084.53
2022-04-29	1068.84
2022-05-06	1084.95
2022-05-13	1119.2
2022-05-20	1119.87
2022-05-27	1074.45
2022-06-03	1036.82
2022-06-10	1052.58
2022-06-17	1052.09
2022-06-24	1054.14
2022-07-01	1090.82
2022-07-08	1144.75
2022-07-15	1135.96
2022-07-22	1188.35
2022-07-29	1151.75
2022-08-05	1167.61
2022-08-12	1174.51
2022-08-19	1163.97
2022-08-26	1118.08
2022-09-02	1077.87
2022-09-09	1098.7
2022-09-16	1114.3
2022-09-23	1137.4
2022-09-30	1136.4
2022-10-07
2022-10-14	1172.46
2022-10-21	1222.54
2022-10-28	1192.46
2022-11-04	1135.85
2022-11-11	1104.35
2022-11-18	1120.29
2022-11-25	1115.86
2022-12-02	1139.43
2022-12-09	1145.94
2022-12-16	1134.56
2022-12-23	1110.83
2022-12-30	1074.28
2023-01-06	1032.18
2023-01-13	1019.26
2023-01-20	1016.05
2023-01-27
2023-02-03	1006.82
2023-02-10	997.7
2023-02-17	1016.27
2023-02-24	1058.22
2023-03-03	1073.31
2023-03-10	1078.2
2023-03-17	1086.31
2023-03-24	1122.96
2023-03-31	1127.06
2023-04-07	1118.29
2023-04-14	1109.35
2023-04-21	1091.06
2023-04-28	1072.5
2023-05-05	1038.13
2023-05-12	997.16
2023-05-19	986.74
2023-05-26	990.51
2023-06-02	960.02
2023-06-09	952.21
2023-06-16	948.23
2023-06-23	970.31
2023-06-30	971.67
2023-07-07	948.29
2023-07-14	951.89
2023-07-21	955.55
2023-07-28	947.28
2023-08-04	934.96
2023-08-11	933.62
2023-08-18	938.8
2023-08-25	942.79
2023-09-01	949.56
2023-09-08	943.25
2023-09-15	941.02
2023-09-22	959.97
2023-09-29	963.24
2023-10-06
2023-10-13	951.65
2023-10-20	951.76
2023-10-27	956.86
2023-11-03	955.07
2023-11-10	1002.47
2023-11-17	1037.8
2023-11-24	1063.16
2023-12-01	1080.43
2023-12-08	1091.23
2023-12-15	1162.33
2023-12-22	1187.71
2024-01-05	1086.84
2024-01-12	1052.92
2024-01-19	1010.64
2024-02-02	1003.23
2024-02-03	976.32
2024-02-09	955.61
2024-02-23	976.32
2024-03-01	976.32
2024-03-08	958.23
2024-03-15	969.08
2024-03-22	958.97
2024-03-29	961.36
2024-04-03	964.75
2024-04-12	963.23
2024-04-26	983.59
2024-05-10	991.48
2024-05-17	994.2
2024-05-31	1019.71
2024-06-07	978.71
2024-06-14	969.19
2024-06-21	967.56
2024-06-28	968.99
2024-07-05	962.91
2024-07-12	976.86
2024-07-19	968.84
2024-07-26	976.67
2024-08-02	970.32
2024-08-16	971.34
