# Supplementary material for: Forecasting China’s shipping indices based on modal decomposition and optimized deep learning integrated model
Source: PLoS One. 2025 Dec 8;20(12):e0336906. doi: 10.1371/journal.pone.0336906 (PMC12685171; doi:10.1371/journal.pone.0336906)
Supplement: S1 Code — https://pan.baidu.com/s/1ZlpBrF2K_cMXWohW43g43A?pwd=k8xd. (ZIP) [file pone.0336906.s002.zip]

Archive with 95 entries (90 files):
- CODE/
- CODE/SCFI/
- CODE/.DS_Store
- __MACOSX/CODE/._.DS_Store
- CODE/CBFI/
- CODE/CCFI/
- CODE/CDFI/
- CODE/SCFI/VMD-CPSO-LSTM.ipynb
- __MACOSX/CODE/SCFI/._VMD-CPSO-LSTM.ipynb
- CODE/SCFI/VMD-biLSTM.ipynb
- __MACOSX/CODE/SCFI/._VMD-biLSTM.ipynb
- CODE/SCFI/LSTM.ipynb
- __MACOSX/CODE/SCFI/._LSTM.ipynb
- CODE/SCFI/CNN.ipynb
- __MACOSX/CODE/SCFI/._CNN.ipynb
- CODE/SCFI/VMD-CPSO-biLSTM.ipynb
- __MACOSX/CODE/SCFI/._VMD-CPSO-biLSTM.ipynb
- CODE/SCFI/VMD-LSTM.ipynb
- __MACOSX/CODE/SCFI/._VMD-LSTM.ipynb
- CODE/SCFI/VMD-PSO-LSTM.ipynb
- __MACOSX/CODE/SCFI/._VMD-PSO-LSTM.ipynb
- CODE/SCFI/EMDσêåΦoú.ipynb
- __MACOSX/CODE/SCFI/._EMDσêåΦoú.ipynb
- CODE/SCFI/VMDσêåΦoú.ipynb
- __MACOSX/CODE/SCFI/._VMDσêåΦoú.ipynb
- CODE/SCFI/biLSTM.ipynb
- __MACOSX/CODE/SCFI/._biLSTM.ipynb
- CODE/SCFI/VMD-PSO-biLSTM.ipynb
- __MACOSX/CODE/SCFI/._VMD-PSO-biLSTM.ipynb
- CODE/CBFI/VMD-CPSO-LSTM.ipynb
- __MACOSX/CODE/CBFI/._VMD-CPSO-LSTM.ipynb
- CODE/CBFI/VMD-biLSTM.ipynb
- __MACOSX/CODE/CBFI/._VMD-biLSTM.ipynb
- CODE/CBFI/LSTM.ipynb
- __MACOSX/CODE/CBFI/._LSTM.ipynb
- CODE/CBFI/CNN.ipynb
- __MACOSX/CODE/CBFI/._CNN.ipynb
- CODE/CBFI/VMD-CPSO-biLSTM.ipynb
- __MACOSX/CODE/CBFI/._VMD-CPSO-biLSTM.ipynb
- CODE/CBFI/VMD-LSTM.ipynb
- __MACOSX/CODE/CBFI/._VMD-LSTM.ipynb
- CODE/CBFI/VMD-PSO-LSTM.ipynb
- __MACOSX/CODE/CBFI/._VMD-PSO-LSTM.ipynb
- CODE/CBFI/EMDσêåΦoú.ipynb
- __MACOSX/CODE/CBFI/._EMDσêåΦoú.ipynb
- CODE/CBFI/VMDσêåΦoú.ipynb
- __MACOSX/CODE/CBFI/._VMDσêåΦoú.ipynb
- CODE/CBFI/BiLSTM.ipynb
- __MACOSX/CODE/CBFI/._BiLSTM.ipynb
- CODE/CBFI/VMD-PSO-biLSTM.ipynb
- __MACOSX/CODE/CBFI/._VMD-PSO-biLSTM.ipynb
- CODE/CCFI/VMD-CPSO-LSTM.ipynb
- __MACOSX/CODE/CCFI/._VMD-CPSO-LSTM.ipynb
- CODE/CCFI/VMD-biLSTM.ipynb
- __MACOSX/CODE/CCFI/._VMD-biLSTM.ipynb
- CODE/CCFI/LSTM.ipynb
- __MACOSX/CODE/CCFI/._LSTM.ipynb
- CODE/CCFI/CNN.ipynb
- __MACOSX/CODE/CCFI/._CNN.ipynb
- CODE/CCFI/VMD-CPSO-biLSTM.ipynb
- __MACOSX/CODE/CCFI/._VMD-CPSO-biLSTM.ipynb
- CODE/CCFI/VMD-LSTM.ipynb
- __MACOSX/CODE/CCFI/._VMD-LSTM.ipynb
- CODE/CCFI/VMD-PSO-LSTM.ipynb
- __MACOSX/CODE/CCFI/._VMD-PSO-LSTM.ipynb
- CODE/CCFI/EMDσêåΦoú.ipynb
- __MACOSX/CODE/CCFI/._EMDσêåΦoú.ipynb
- CODE/CCFI/VMDσêåΦoú.ipynb
- __MACOSX/CODE/CCFI/._VMDσêåΦoú.ipynb
- CODE/CCFI/VMD-PSO-biLSTM.ipynb
- __MACOSX/CODE/CCFI/._VMD-PSO-biLSTM.ipynb
- CODE/CCFI/biLSTMμ¿íσ₧ï.ipynb
- __MACOSX/CODE/CCFI/._biLSTMμ¿íσ₧ï.ipynb
- CODE/CDFI/VMD-CPSO-LSTM.ipynb
- __MACOSX/CODE/CDFI/._VMD-CPSO-LSTM.ipynb
- CODE/CDFI/VMD-biLSTM.ipynb
- __MACOSX/CODE/CDFI/._VMD-biLSTM.ipynb
- CODE/CDFI/VMD-CPSO-biLSTM.ipynb
- __MACOSX/CODE/CDFI/._VMD-CPSO-biLSTM.ipynb
- CODE/CDFI/VMD-LSTM.ipynb
- __MACOSX/CODE/CDFI/._VMD-LSTM.ipynb
- CODE/CDFI/CNN .ipynb
- __MACOSX/CODE/CDFI/._CNN .ipynb
- CODE/CDFI/LSTM .ipynb
- __MACOSX/CODE/CDFI/._LSTM .ipynb
- CODE/CDFI/VMD-PSO-LSTM.ipynb
- __MACOSX/CODE/CDFI/._VMD-PSO-LSTM.ipynb
- CODE/CDFI/EMDσêåΦoú.ipynb
- __MACOSX/CODE/CDFI/._EMDσêåΦoú.ipynb
- CODE/CDFI/VMDσêåΦoú.ipynb
- __MACOSX/CODE/CDFI/._VMDσêåΦoú.ipynb
- CODE/CDFI/VMD-PSO-biLSTM.ipynb
- __MACOSX/CODE/CDFI/._VMD-PSO-biLSTM.ipynb
- CODE/CDFI/biLSTMμ¿íσ₧ï.ipynb
- __MACOSX/CODE/CDFI/._biLSTMμ¿íσ₧ï.ipynb
