# Supplementary material for: Forecasting China’s shipping indices based on modal decomposition and optimized deep learning integrated model
Source: PLoS One. 2025 Dec 8;20(12):e0336906. doi: 10.1371/journal.pone.0336906 (PMC12685171; doi:10.1371/journal.pone.0336906)
Supplement: S1 Code — https://pan.baidu.com/s/1ZlpBrF2K_cMXWohW43g43A?pwd=k8xd. (ZIP) [file pone.0336906.s002.zip › CODE/SCFI/CNN.ipynb]

# %% [code]
import pandas as pd
import numpy as np
import tensorflow as tf
from sklearn.preprocessing import MinMaxScaler
from sklearn.model_selection import train_test_split
from sklearn.metrics import mean_squared_error, mean_absolute_error, r2_score
import matplotlib.pyplot as plt

# 1. 数据加载和预处理
data = pd.read_csv("上海.csv", sep=",", parse_dates=["Date"], index_col="Date")

# 使用向前填充处理缺失值
data = data.ffill()

# 数据标准化
scaler = MinMaxScaler()
data["SCFI"] = scaler.fit_transform(data[["SCFI"]])

# 创建时间序列数据集
def create_dataset(data, time_step=1):
    dataX, dataY = [], []
    for i in range(len(data) - time_step - 1):
        a = data[i:(i + time_step)].values
        dataX.append(a)
        dataY.append(data[i + time_step])
    return np.array(dataX), np.array(dataY)

time_step = 10  # 使用过去10个时间点作为输入
X, y = create_dataset(data["SCFI"], time_step)

# 划分训练集和测试集
X_train, X_test, y_train, y_test = train_test_split(X, y, test_size=0.2, shuffle=False)

# 调整输入数据的形状以适应CNN模型
X_train = X_train.reshape(X_train.shape[0], X_train.shape[1], 1)
X_test = X_test.reshape(X_test.shape[0], X_test.shape[1], 1)

# 2. 构建CNN模型
model = tf.keras.Sequential([
    tf.keras.layers.Conv1D(filters=64, kernel_size=2, activation='relu', input_shape=(time_step, 1)),
    tf.keras.layers.MaxPooling1D(pool_size=2),
    tf.keras.layers.Flatten(),
    tf.keras.layers.Dense(50, activation='relu'),
    tf.keras.layers.Dense(1)
])

model.compile(optimizer='adam', loss='mean_squared_error')
model.summary()

# 3. 训练模型
history = model.fit(X_train, y_train, epochs=50, batch_size=32, validation_split=0.2, verbose=1)

# 4. 预测
train_predict = model.predict(X_train)
test_predict = model.predict(X_test)

# 反标准化
train_predict = scaler.inverse_transform(train_predict)
y_train = scaler.inverse_transform(y_train.reshape(-1, 1))
test_predict = scaler.inverse_transform(test_predict)
y_test = scaler.inverse_transform(y_test.reshape(-1, 1))

# 5. 评估模型
# 计算评价指标
rmse = np.sqrt(mean_squared_error(y_test, test_predict))
mae = mean_absolute_error(y_test, test_predict)
r2 = r2_score(y_test, test_predict)
mpae = np.mean(np.abs((y_test - test_predict) / y_test)) * 100  # 计算 MPAE

print(f"RMSE (Root Mean Squared Error): {rmse:.2f}")
print(f"MAE (Mean Absolute Error): {mae:.2f}")
print(f"R² (Coefficient of Determination): {r2:.2f}")
print(f"MPAE (Mean Percentage Absolute Error): {mpae:.2f}%")

# 6. 绘制测试集与真实值的对比
plt.figure(figsize=(10, 6))
plt.plot(range(len(y_test)), y_test, label='Actual', color="blue")
plt.plot(range(len(test_predict)), test_predict, label='Predicted', color="red")
plt.legend()
plt.title('Actual vs Predicted Freight Index', fontsize=14)
plt.xlabel('Sample Point', fontsize=12)
plt.ylabel('SCFI', fontsize=12)
plt.show()
