# Supplementary material for: Forecasting China’s shipping indices based on modal decomposition and optimized deep learning integrated model
Source: PLoS One. 2025 Dec 8;20(12):e0336906. doi: 10.1371/journal.pone.0336906 (PMC12685171; doi:10.1371/journal.pone.0336906)
Supplement: S1 Code — https://pan.baidu.com/s/1ZlpBrF2K_cMXWohW43g43A?pwd=k8xd. (ZIP) [file pone.0336906.s002.zip › CODE/SCFI/EMDσêåΦoú.ipynb]

# %% [code]
import matplotlib.pyplot as plt
import numpy as np
import pandas as pd
from PyEMD import EMD

# 数据预处理部分
# 读取数据
df_raw_data = pd.read_csv('上海.csv', usecols=[0, 1], encoding='gbk')
series_close = pd.Series(df_raw_data['SCFI'].values, index=df_raw_data['Date'])

# 检查数据是否有缺失值
print("检查缺失值：")
print(series_close.isnull().sum())

# 填充缺失值（向前填充）
series_close = series_close.fillna(method='ffill')
print("填充缺失值后：")
print(series_close.isnull().sum())

# 检查数据是否有异常值（例如负值）
if (series_close < 0).any():
    print("存在异常值，将负值替换为NaN并再次填充")
    series_close[series_close < 0] = None
    series_close = series_close.fillna(method='ffill')

# 定义EMD分解函数
def emd_decompose(series):
    """
    使用EMD对时间序列进行分解。
    :param series: 输入的时间序列
    :return: 分解后的IMF
    """
    emd = EMD()
    IMFs = emd(series.values)  # 对序列进行EMD分解
    df_imfs = pd.DataFrame(IMFs.T, columns=[f'imf{i+1}' for i in range(IMFs.shape[0])])
    return df_imfs

# 调用EMD分解函数
df_emd_result = emd_decompose(series_close)

# 可视化EMD分解结果
fig, axs = plt.subplots(nrows=len(df_emd_result.columns), figsize=(10, 6), sharex=True)
# 创建一个绘图对象和多个子图对象。

for i, col in enumerate(df_emd_result.columns):
    axs[i].plot(df_emd_result[col])
    axs[i].set_title(col)
    # 遍历每个模态并绘制在子图上。

plt.suptitle('SCFI')
# 设置图表的总标题。

#plt.xlabel('Time')
# 设置x轴的标签。

plt.show()
# 显示图表。

# %% [code]
import matplotlib.pyplot as plt
import numpy as np
import pandas as pd
from PyEMD import EMD
from sklearn.metrics import mean_absolute_error, mean_squared_error
from scipy.stats import pearsonr

# 数据预处理部分
# 读取数据
df_raw_data = pd.read_csv('上海.csv', usecols=[0, 1], encoding='gbk')
series_close = pd.Series(df_raw_data['SCFI'].values, index=df_raw_data['Date'])

# 检查数据是否有缺失值
print("检查缺失值：")
print(series_close.isnull().sum())

# 填充缺失值（向前填充）
series_close = series_close.fillna(method='ffill')
print("填充缺失值后：")
print(series_close.isnull().sum())

# 检查数据是否有异常值（例如负值）
if (series_close < 0).any():
    print("存在异常值，将负值替换为NaN并再次填充")
    series_close[series_close < 0] = None
    series_close = series_close.fillna(method='ffill')

# 定义EMD分解函数
def emd_decompose(series, num_imfs_to_reconstruct=3):
    """
    使用EMD对时间序列进行分解。
    :param series: 输入的时间序列
    :param num_imfs_to_reconstruct: 用于重构的模态数量
    :return: 分解后的IMF和重构后的信号
    """
    emd = EMD()
    IMFs = emd(series.values)  # 对序列进行EMD分解
    df_imfs = pd.DataFrame(IMFs.T, columns=[f'imf{i+1}' for i in range(IMFs.shape[0])])
    # 使用最后num_imfs_to_reconstruct个IMF进行重构
    reconstructed_signal = np.sum(IMFs[-num_imfs_to_reconstruct:], axis=0)
    return df_imfs, reconstructed_signal

# 调用EMD分解函数
df_emd_result, reconstructed_signal = emd_decompose(series_close, num_imfs_to_reconstruct=3)

# 性能评估
mae = mean_absolute_error(series_close.values, reconstructed_signal)
mse = mean_squared_error(series_close.values, reconstructed_signal)
pearson_corr, _ = pearsonr(series_close.values, reconstructed_signal)

print(f"MAE: {mae:.4f}")
print(f"MSE: {mse:.4f}")
print(f"Pearson Correlation Coefficient: {pearson_corr:.4f}")

# 可视化结果
fig, axs = plt.subplots(nrows=3, figsize=(12, 8))  # 增加图形大小

# 绘制原始信号
axs[0].plot(np.arange(len(series_close)), series_close, label='Original Signal', color='blue')
axs[0].set_title('SCFI Original Signal')
axs[0].legend()

# 绘制重构信号（使用后3个IMF）
axs[1].plot(np.arange(len(reconstructed_signal)), reconstructed_signal, label='Reconstructed Signal', color='red')
axs[1].set_title('Reconstructed Signal (Last 3 IMFs)')
axs[1].legend()

# 绘制去噪效果
axs[2].plot(np.arange(len(series_close)), series_close, label='Original Signal', color='blue')
axs[2].plot(np.arange(len(reconstructed_signal)), reconstructed_signal, label='Reconstructed Signal', color='red')
axs[2].set_title('Denoising Effect')
axs[2].legend()

plt.xlabel('Sample Points')
plt.tight_layout()
plt.show()
