# Supplementary material for: Forecasting China’s shipping indices based on modal decomposition and optimized deep learning integrated model
Source: PLoS One. 2025 Dec 8;20(12):e0336906. doi: 10.1371/journal.pone.0336906 (PMC12685171; doi:10.1371/journal.pone.0336906)
Supplement: S1 Code — https://pan.baidu.com/s/1ZlpBrF2K_cMXWohW43g43A?pwd=k8xd. (ZIP) [file pone.0336906.s002.zip › CODE/CBFI/VMD-CPSO-biLSTM.ipynb]

# %% [code]
import os  # 导入os库，用于处理操作系统功能，如环境变量
import math  # 导入math库，提供基本的数学运算函数
os.environ['TF_CPP_MIN_LOG_LEVEL'] = '2'  # 设置环境变量，减少TensorFlow的日志信息
import pandas as pd  # 导入pandas库，用于数据处理和分析
from math import sqrt  # 从math库中导入sqrt函数，用于计算平方根
from numpy import concatenate  # 从numpy库中导入concatenate函数，用于数组拼接
import matplotlib.pyplot as plt  # 导入matplotlib的pyplot模块，用于绘图
import numpy as np  # 导入numpy库，用于数值计算
import random  # 导入random库，用于生成随机数
import copy  # 导入copy库，用于对象复制
import tensorflow as tf  # 导入tensorflow库，用于深度学习模型构建和训练
from sklearn.preprocessing import MinMaxScaler  # 从sklearn.preprocessing导入MinMaxScaler，用于数据归一化
from sklearn.preprocessing import StandardScaler  # 从sklearn.preprocessing导入StandardScaler，用于数据标准化
from sklearn.preprocessing import LabelEncoder  # 从sklearn.preprocessing导入LabelEncoder，用于标签编码
from sklearn.metrics import mean_squared_error  # 从sklearn.metrics导入mean_squared_error，用于计算均方误差
from tensorflow.keras.layers import *  # 从tensorflow.keras.layers导入所有层，用于模型构建
from tensorflow.keras.models import *  # 从tensorflow.keras.models导入所有模型类，用于模型构建
from sklearn.metrics import mean_squared_error, mean_absolute_error, r2_score  # 从sklearn.metrics导入性能评估指标
from pandas import DataFrame  # 从pandas导入DataFrame类，用于数据处理
from pandas import concat  # 从pandas导入concat函数，用于数据拼接
import keras.backend as K  # 从keras导入后端接口backend
from scipy.io import savemat, loadmat  # 从scipy.io导入savemat和loadmat，用于MATLAB文件的读写
from keras.callbacks import LearningRateScheduler  # 从keras.callbacks导入LearningRateScheduler，用于调整学习率
from tensorflow.keras import Input, Model, Sequential  # 从tensorflow.keras导入Input, Model, Sequential，用于模型构建
from sklearn.model_selection import KFold  # 从sklearn.model_selection导入KFold，用于交叉验证
from tensorflow.keras.models import Model  # 重复导入，可以删除
from tensorflow.keras.layers import Input, LSTM, Dense  # 从tensorflow.keras.layers导入Input, LSTM, Dense，用于模型构建
from tensorflow.keras.regularizers import l2  # 从tensorflow.keras.regularizers导入l2，用于L2正则化
from tensorflow.keras.losses import Huber
from matplotlib.pylab import mpl
# 从matplotlib.pylab模块导入mpl，用于配置matplotlib的一些参数。

# %% [code]
def series_to_supervised(data, n_in=20, n_out=1, dropnan=True):
    # 函数定义，接收时间序列数据作为输入，并设置默认的时间步长和输出步长。
    n_vars = 1 if type(data) is list else data.shape[1]
    # 计算特征数量，如果数据是列表，则特征数为1；否则，特征数为data的列数。

    df = pd.DataFrame(data)
    # 将数据转换为pandas DataFrame格式。

    cols, names = list(), list()
    # 初始化用于存储转换后数据和列名的列表。

    for i in range(n_in, 0, -1):
        # 循环创建输入序列。
        cols.append(df.shift(i))
        # 将数据向下移动i步，创建时间步长为n_in的序列。
        names += [('var%d(t-%d)' % (j+1, i)) for j in range(n_vars)]
        # 为每个移动的序列创建列名。

    for i in range(0, n_out):
        # 循环创建输出序列。
        cols.append(df.shift(-i))
        # 将数据向上移动i步，创建时间步长为n_out的序列。
        if i == 0:
            names += [('var%d(t)' % (j+1)) for j in range(n_vars)]
        else:
            names += [('var%d(t+%d)' % (j+1, i)) for j in range(n_vars)]
        # 为每个移动的序列创建列名。

    agg = pd.concat(cols, axis=1)
    # 将所有创建的序列连接成一个大的DataFrame。

    agg.columns = names
    # 设置列名。

    if dropnan:
        agg.dropna(inplace=True)
        # 如果dropnan为True，则删除包含NaN的行。

    return agg
    # 返回处理后的数据。

# %% [code]
# 加载数据集
dataset = pd.read_excel("VMD数据.xlsx")
print(dataset)

# %% [code]
dataset=dataset.dropna()#直接删除含有缺失值的行
print(dataset)

# %% [code]
dataset=dataset.T  #转置
print(dataset)

# %% [code]
u = dataset.values
# 'dataset' 是一个Pandas DataFrame。
# '.values' 属性用于提取DataFrame中的数据，并将其转换为一个NumPy数组。
# 这个数组被赋值给变量 'u'。

# %% [code]
dataset1=pd.read_csv("数据.csv", encoding='gbk')
# 使用pandas模块的read_csv函数读取名为"农林牧渔.csv"的文件。
# 参数'encoding'设置为'gbk'，这通常用于读取中文字符，确保文件中的中文字符能够正确读取。
# 读取的数据被存储在名为'dataset'的DataFrame变量中。
print(dataset1)

# %% [code]
data=dataset1.values[:,2:]  #加载特征数据

# %% [code]
'''
进行适应度计算,以验证集均方差为适应度函数，目的是找到一组超参数 使得网络的误差最小
'''
#  这里优化了学习率和lstm神经元个数两个参数
def fitness(pop, P, T, Pt, Tt):
    # 定义一个计算适应度的函数，pop为超参数数组，P, T, Pt, Tt为训练和测试数据。

    tf.random.set_seed(0)
    # 设置TensorFlow的随机种子，以确保模型训练结果的可重复性。

    alpha = pop[0]  # 学习率
    # 从超参数数组中获取学习率。

    hidden_nodes0 = int(pop[1])  # 第一隐含层神经元
    # 从超参数数组中获取第一隐含层神经元的数量，并转换为整数。

    # 构建神经网络模型
    inputs = Input(shape=(train_X.shape[1], train_X.shape[2]))
    # 创建模型的输入层，指定输入数据的形状。

    lstm = LSTM(hidden_nodes0, activation='selu', return_sequences=False)(inputs)
    # 添加一个LSTM层，设置神经元数量和激活函数。

    outputs = Dense(train_y.shape[1])(lstm)
    # 添加一个全连接层，神经元数量与train_y的特征数相同。

    model = Model(inputs=inputs, outputs=outputs)
    # 创建一个模型，指定输入和输出层。

    model.compile(optimizer=tf.keras.optimizers.Adam(learning_rate=alpha), loss='mse')
    # 编译模型，使用Adam优化器，并设置学习率和损失函数。

    model.summary()
    # 打印模型摘要信息。

    # 训练模型
    model.fit(train_X, train_y, epochs=10, batch_size=30, validation_data=(test_X, test_y),
              verbose=2, shuffle=False)
    # 使用训练数据对模型进行训练，并设置训练轮数、批处理大小和验证数据。

    # 预测并计算适应度
    test_pred = model.predict(test_X)
    # 使用模型对测试数据进行预测。

    F2 = np.mean(np.square((test_pred - test_y)))
    # 计算预测结果和真实结果之间的均方误差。

    return F2
    # 返回计算得到的适应度（均方误差）。

# %% [code]
def boundary(pop, lb, ub):
    # 定义boundary函数，用于确保个体的参数在预定的上下界内。
    # pop是个体的参数数组，lb是参数的下界，ub是参数的上界。

    # 防止粒子跳出范围,除学习率之外 其他的都是整数
    pop = [int(pop[i]) if i > 0 else pop[i] for i in range(len(lb))]
    # 遍历所有参数，对于索引i大于0的参数（即除学习率外的参数），将其转换为整数。

    for i in range(len(lb)):
        # 再次遍历所有参数，检查是否在上下界内。
        if pop[i] > ub[i] or pop[i] < lb[i]:
            # 如果某个参数值超出了其对应的上下界。
            if i == 0:
                # 如果是第一个参数（通常是学习率）。
                pop[i] = (ub[i] - lb[i]) * np.random.rand() + lb[i]
                # 在其上下界内随机生成一个新值。
            else:
                # 对于其他参数。
                pop[i] = np.random.randint(lb[i], ub[i])
                # 在其上下界内随机生成一个整数值。

    return pop
    # 返回调整后的参数数组。

import numpy as np
import tensorflow as tf
from tensorflow.keras.models import Model
from tensorflow.keras.layers import Input, LSTM, Dense
from tensorflow.keras.optimizers import Adam
from tensorflow.keras.losses import Huber
from sklearn.preprocessing import StandardScaler
from sklearn.metrics import mean_squared_error, mean_absolute_error, r2_score
import matplotlib.pyplot as plt
import pandas as pd
from scipy.io import loadmat

# 混沌映射函数（Logistic混沌映射）
def logistic_chaos(x, mu=4.0):
    return mu * x * (1 - x)

# 混沌粒子群优化算法（CPSO）
def CPSO(train_X, train_y, test_X, test_y):
    max_iter = 3  # 最大迭代次数
    pN = 3  # 种群数量

    # CPSO参数设置
    dim = 2  # 寻优维度，即优化的参数数量
    lb = [0.001, 10]  # 参数下界
    ub = [0.01, 100]  # 参数上界
    c1 = 1.5  # 学习因子
    c2 = 1.7  # 社会因子
    w = 0.5  # 惯性权重

    # 初始化粒子群
    X = np.zeros((pN, dim))  # 粒子的位置
    V = np.zeros((pN, dim))  # 粒子的速度
    pbest = np.zeros((pN, dim))  # 个体历史最优位置
    gbest = np.zeros((1, dim))  # 全局最优位置
    p_fit = np.zeros(pN)  # 个体最优适应度值
    result = np.zeros((max_iter, dim))  # 记录迭代过程中的全局最优解
    fit = np.inf  # 初始化最优适应度为无穷大

    # 初始化粒子位置和速度
    for i in range(pN):
        for j in range(dim):
            if j == 0:  # 学习率是小数，其他参数是整数
                X[i][j] = (ub[j] - lb[j]) * np.random.rand() + lb[j]
            else:
                X[i][j] = np.random.randint(lb[j], ub[j])
            V[i][j] = np.random.rand()
        pbest[i] = X[i].copy()
        tmp = fitness(X[i, :], train_X, train_y, test_X, test_y)
        p_fit[i] = tmp
        if tmp < fit:
            fit = tmp
            gbest = X[i]

    # 开始迭代
    trace = []  # 记录每次迭代的全局最优适应度值
    for t in range(max_iter):
        for i in range(pN):
            # 更新粒子速度和位置
            V[i, :] = w * V[i, :] + c1 * np.random.rand() * (pbest[i] - X[i, :]) + c2 * np.random.rand() * (gbest - X[i, :])
            X[i, :] = X[i, :] + V[i, :]

            # 应用混沌映射调整粒子位置
            for j in range(dim):
                if j == 0:  # 学习率使用混沌映射调整
                    X[i, j] = logistic_chaos(X[i, j], mu=4.0)
                    X[i, j] = (ub[j] - lb[j]) * X[i, j] + lb[j]
                else:
                    X[i, j] = np.random.randint(lb[j], ub[j])

            X[i, :] = boundary(X[i, :], lb, ub)  # 边界处理

        for i in range(pN):
            # 更新个体最优和全局最优
            temp = fitness(X[i, :], train_X, train_y, test_X, test_y)
            if temp < p_fit[i]:
                p_fit[i] = temp
                pbest[i, :] = X[i, :]
                if p_fit[i] < fit:
                    gbest = X[i, :].copy()
                    fit = p_fit[i].copy()

        # 记录全局最优解和适应度
        result[t, :] = gbest.copy()
        trace.append(fit)
        print(t, fit, [int(gbest[i]) if i > 0 else gbest[i] for i in range(len(lb))])

    return trace, gbest, result

# 其他部分代码保持不变，只需将 PSO 调用替换为 CPSO
# 例如：
# trace, best, result = CPSO(train_X, train_y, test_X, test_y)

# %% [code]
prediction_test = []
actual_test = []
# 初始化两个空列表，用于存储后续的预测值和实际值。

# %% [code]
for imf in u:
    # 遍历u中的每个内在模态函数（IMF）。

    imf = imf.reshape(-1, 1)
    # 将当前的IMF重塑为二维数组，以便进行后续操作。

    imf = pd.DataFrame(imf)
    # 将重塑后的IMF转换为pandas DataFrame。

    data_1 = pd.DataFrame(data)
    # 将其他特征（假设存储在变量data中）转换为pandas DataFrame。

    data_ = pd.concat((imf, data_1), axis=1)
    # 将IMF和其他特征合并为一个DataFrame，IMF作为新的列添加到data_1的前面。

    data_ = data_.values
    # 将合并后的DataFrame转换为NumPy数组，以进行后续的数值操作。

    data_ = data_.astype('float32')
    # 将数组中的数据类型转换为float32，这是为了确保数据类型的一致性，特别是在进行深度学习或其他数值计算时。

    
    # 构建成监督学习问题
    n_in=12  #输入步数
    n_out=6  #输出步数
    n_vars=data_.shape[1]# 获取values数组的列数，即变量的数量。
    # 构建成监督学习问题
    reframed = series_to_supervised(data_, n_in, n_out)  
# 使用series_to_supervised函数将数据转换为监督学习格式。
# values是要转换的数据，n_in是输入序列的长度，n_out是输出序列的长度。
# 此函数返回一个新的DataFrame，其中包含用于训练监督学习模型所需的输入和输出数据。

    # 取出保留的变量
    contain_vars = []
# 初始化一个空列表，用于存储需要保留的列名。

    for i in range(1, n_in+1):
        contain_vars += [('var%d(t-%d)' % (j, i)) for j in range(1, n_vars+1)]
    # 遍历从1到n_in的数字，每次迭代都会生成一组列名。
    # 这些列名表示过去n_in个时间步的每个变量（比如var1(t-1), var2(t-1), ..., var1(t-n_in), var2(t-n_in)等）。

    data3 = reframed[contain_vars + ['var1(t)'] + [('var1(t+%d)' % (j)) for j in range(1, n_out)]]
# 从reframed数据框中提取特定的列。
# 'contain_vars'包含了输入序列需要的所有列。
# ['var1(t)'] 是当前时间步的第一个变量。
# [('var1(t+%d)' % (j)) for j in range(1, n_out)] 生成了输出序列的列名，即预测未来n_out-1个时间步的第一个变量。
    values = data3.values# 将前面处理好的数据转换成numpy数组，方便后续的数据操作
    n_train_hours = int(values.shape[0]*0.8)   # 80%训练集
    train = values[:n_train_hours, :]  # 从values数组中取出前n_train_hours行作为训练集。
    test = values[n_train_hours:, :]   # 从values数组中取出剩下的行作为测试集。
    # 归一化
    scaler =  StandardScaler()
    train = scaler.fit_transform(train)# 对训练集数据进行标准化
    test =  scaler.fit_transform(test)# 对测试集数据进行标准化。
    # 把数据分为输入和输出
    train_X, train_y = train[:, :n_in*n_vars], train[:, n_in*n_vars:]
    test_X, test_y = test[:, :n_in*n_vars], test[:, n_in*n_vars:]
    # 把输入重塑成3D格式 [样例，时间步， 特征]
    train_X = train_X.reshape((train_X.shape[0], n_in, n_vars))
    test_X = test_X.reshape((test_X.shape[0],n_in, n_vars))
    # 开始优化参数
    trace,best,result=CPSO(train_X,train_y,test_X,test_y)
# 调用PSO函数进行优化。传入训练和测试数据集，返回最优参数、每次迭代的适应度跟踪和每次迭代的最优结果。
    # 画图
    mpl.rcParams['font.sans-serif'] = ['Heiti TC']  # 显示中文
    mpl.rcParams['axes.unicode_minus'] = False  # 显示负号
    plt.figure(figsize=(6, 4), dpi=500)
# 创建一个绘图窗口，设置大小和分辨率。
    plt.plot(trace, 'r', linestyle="--", linewidth=0.5)
# 绘制适应度跟踪曲线，颜色为红色，线型为虚线，线宽为0.5。
#plt.xticks(list(range(0, 35, 5)))
# 设置x轴的刻度（如果需要）。
    plt.xlabel('迭代次数', fontsize=10)
# 设置x轴标签为“迭代次数”。
    plt.ylabel('适应度值', fontsize=10)
# 设置y轴标签为“适应度值”。
    plt.show()
# 显示绘制的图形。

    #  加载优化的参数  这里加载结果只是起到一个临时中间媒介的作用，下一次优化的结果会覆盖之前的结果  所以每次调用的都是各自imf分量优化的参数
    pop=loadmat('result/pso_para.mat')['best'].reshape(-1,)

    alpha = pop[0]  # 学习率
    hidden_nodes0 = int(pop[1])#第一隐含层神经元
    
    def scheduler(epoch):
    # 定义一个学习率调度器函数，用于每隔10个epoch将学习率减小为原来的1/2
        if epoch % 10 == 0 and epoch != 0:
            lr = K.get_value(tmp.optimizer.lr)  # 获取当前学习率
            K.set_value(tmp.optimizer.lr, lr * 0.5)  # 将学习率设置为原来的一半
            print("lr changed to {}".format(lr * 0.5))  # 打印新的学习率值
        return K.get_value(tmp.optimizer.lr)  # 返回新的学习率值

    reduce_lr = LearningRateScheduler(scheduler)  # 使用Keras的LearningRateScheduler调用学习率调度器

    from tensorflow.keras.layers import Bidirectional

# 创建模型的输入层，输入形状由train_X的维度决定
    inputs = Input(shape=(train_X.shape[1], train_X.shape[2]))

# 添加一个双向LSTM层，神经元数量由hidden_nodes0指定，激活函数为tanh，不返回所有时间步的序列，应用L2正则化
    lstm = Bidirectional(LSTM(hidden_nodes0, activation='tanh', return_sequences=False, kernel_regularizer=l2(0.01)))(inputs)

# 添加一个全连接层，神经元数量与train_y的特征数量相同
    outputs = Dense(train_y.shape[1])(lstm)

# 创建模型，指定输入和输出层
    model = Model(inputs=inputs, outputs=outputs)

# 编译模型，使用Adam优化器，初始学习率为alpha
    model.compile(optimizer=tf.keras.optimizers.Adam(learning_rate=alpha), loss=Huber())

    model.summary()  # 打印模型摘要信息，展示模型架构

# 训练模型，指定批量大小为32，训练轮数为200，验证集比例为0.1，verbose=2
    history = model.fit(train_X, train_y, batch_size=32, epochs=200, validation_split=0.1, verbose=2)

# 以下代码块用于进行预测并处理预测结果
    yhat = model.predict(test_X)  # 使用模型对测试数据进行预测
    yhat = yhat.reshape(-1, 1)  # 重塑预测结果的形状

# 反向缩放预测值
    yhat = np.repeat(yhat, n_in * n_vars + n_out, axis=-1)
    inv_yhat = scaler.inverse_transform(np.reshape(yhat, (len(yhat), n_in * n_vars + n_out)))[:, 0]
    inv_yhat = inv_yhat.reshape(-1, n_out)
    prediction_test.append(inv_yhat)  # 将反向缩放后的预测值添加到预测列表

# 反向缩放实际值
    test_y = test_y.reshape(-1, 1)
    y = np.repeat(test_y, n_in * n_vars + n_out, axis=-1)
    inv_y = scaler.inverse_transform(np.reshape(y, (len(test_y), n_in * n_vars + n_out)))[:, 0]
    inv_y = inv_y.reshape(-1, n_out)
    actual_test.append(inv_y)  # 将反向缩放后的实际值添加到实际列表

# %% [code]
mean_pre_test = []                    
# 初始化一个空列表 mean_pre_test，用于存储每个时间点的预测值总和。

for i in range(0, len(prediction_test[0])):
    # 遍历预测结果的每个时间点。
    sum = 0
    # 初始化变量 sum，用于累加当前时间点的所有预测值。

    for j in range(0, len(prediction_test)):
        # 内层循环，遍历所有预测结果。
        sum = sum + prediction_test[j][i]
        # 将当前时间点的预测值累加到 sum。

    # mean = sum / len(prediction_test) 
    # 这一行被注释掉了，本应用于计算平均值，但目前不执行。

    mean_pre_test.append(sum)
    # 将累加后的总和添加到 mean_pre_test 列表。

print(mean_pre_test)
# 打印 mean_pre_test 列表，显示每个时间点的预测值总和。

# %% [code]
mean_actual_test = []
# 初始化一个空列表 mean_actual_test，用于存储每个时间点的真实值总和。

for i in range(0, len(actual_test[0])):
    # 遍历真实结果的每个时间点。
    sum = 0
    # 初始化变量 sum，用于累加当前时间点的所有真实值。

    for j in range(0, len(actual_test)):
        # 内层循环，遍历所有真实结果。
        sum = sum + actual_test[j][i]
        # 将当前时间点的真实值累加到 sum。

    # mean = sum / len(actual_test)
    # 这一行被注释掉了，本应用于计算平均值，但目前不执行。

    mean_actual_test.append(sum)
    # 将累加后的总和添加到 mean_actual_test 列表。

print(mean_actual_test)
# 打印 mean_actual_test 列表，显示每个时间点的真实值总和。

# %% [code]
def mape(y_true, y_pred):
    # 定义一个计算平均绝对百分比误差（MAPE）的函数。
    record = []
    for index in range(len(y_true)):
        # 遍历实际值和预测值。
        if abs(y_true[index]) > 10:
            # 如果实际值的绝对值大于10，则计算MAPE。
            temp_mape = np.abs((y_pred[index] - y_true[index]) / y_true[index])
            # 计算单个预测的MAPE。
            record.append(temp_mape)
            # 将MAPE添加到记录列表中。
    return np.mean(record) * 100
    # 返回所有记录的平均值，乘以100得到百分比。

def evaluate_forecasts(test, forecasts, n_out):
    # 定义一个函数来评估预测的性能。
    rmse_dic = {}
    mae_dic = {}
    mape_dic = {}
    r2_dic = {}
    # 初始化存储各个评估指标的字典。

    for i in range(n_out):
        # 遍历每一个预测步长。
        actual = [float(row[i]) for row in test]
        # 从测试集中提取实际值。
        predicted = [float(forecast[i]) for forecast in forecasts]
        # 从预测结果中提取预测值。

        rmse = sqrt(mean_squared_error(actual, predicted))
        # 计算均方根误差（RMSE）。
        rmse_dic['t+' + str(i+1) + ' RMSE'] = rmse
        # 将RMSE结果添加到字典中。

        mae = mean_absolute_error(actual, predicted)
        # 计算平均绝对误差（MAE）。
        mae_dic['t+' + str(i+1) + ' MAE'] = mae
        # 将MAE结果添加到字典中。

        mape_ = mape(actual, predicted)
        # 计算平均绝对百分比误差（MAPE）。
        mape_dic['t+' + str(i+1) + ' MAPE'] = mape_
        # 将MAPE结果添加到字典中。

        r2 = r2_score(actual, predicted)
        # 计算R平方值（R2）。
        r2_dic['t+' + str(i+1) + ' R2'] = r2
        # 将R2结果添加到字典中。

    return rmse_dic, mae_dic, mape_dic, r2_dic
    # 返回包含所有评估指标的字典。

# %% [code]
dic_list = []
# 初始化一个空列表，用于存储评估结果。

dic = evaluate_forecasts(mean_actual_test, mean_pre_test, n_out)
# 调用evaluate_forecasts函数。
# 此函数将计算每个预测步长的RMSE、MAE、MAPE和R2值。

dic_list.append(dic)
# 将评估结果（一个包含四种评估指标的字典）添加到dic_list列表中。

# %% [code]
print(dic_list)#显示预测指标数值

# %% [code]
actual = dataset1['CBFI'].values[-len(inv_yhat):]  # 真实值
# 从数据集中提取"收盘指数"列的值作为真实值。
# 由于预测值inv_yhat的长度可能不同于原始数据集，因此只取与inv_yhat长度相同的最后部分数据。

predicted_1st = [float(forecast[0]) for forecast in mean_pre_test]
# 从反向缩放后的预测值集合(mean_actual_test)中提取每个样本的第一个预测值。
# 这个列表包含了模型对于时间步长t+1的所有预测值。

predicted_3st = [float(forecast[2]) for forecast in mean_pre_test]
# 从反向缩放后的预测值集合(mean_actual_test)中提取每个样本的第三个预测值。
# 这个列表包含了模型对于时间步长t+3的所有预测值。

predicted_6st = [float(forecast[5]) for forecast in mean_pre_test]
# 从反向缩放后的预测值集合(mean_actual_test)中提取每个样本的第六个预测值。
# 这个列表包含了模型对于时间步长t+6的所有预测值。

# %% [code]
plt.figure(figsize=(10, 6), dpi=600)
x = range(1, len(actual) + 1)
plt.xticks(x[::25])  # 设置x轴的刻度，每25个点显示一个刻度。
plt.tick_params(labelsize=10)  # 改变刻度字体大小
plt.plot(x, actual, linestyle="-", linewidth=1.5, color='blue',label='Actual')  # 绘制实际值的折线图
plt.plot(x, predicted_1st, linestyle="-", linewidth=1.5, color='red',label='1 step')  # 绘制一步预测值的折线图
#plt.plot(x, predicted_3st, linestyle="-", linewidth=1.5, color='green',label='3 steps')  # 绘制三步预测值的折线图（可选）
#plt.plot(x, predicted_6st, linestyle="-", linewidth=1.5,color='orange', label='6 steps')  # 绘制六步预测值的折线图（可选）

plt.rcParams.update({'font.size': 10})  # 改变图例里面的字体大小
plt.legend(loc='upper right', frameon=False)  # 显示图例
plt.xlabel("Sample Point", fontsize=10)  # 设置x轴标签
plt.ylabel("CBFI", fontsize=10)  # 设置y轴标签
plt.title('Actual vs Predicted Freight Index')  # 设置图表标题

# 如果需要，可以取消注释以下行来保存图形为PNG文件
# plt.savefig('figure/VMD-BiLSTM预测结果图.png')

plt.show()  # 显示图形

# %% [code]
plt.figure(figsize=(10, 6), dpi=600)
x = range(1, len(actual) + 1)
plt.xticks(x[::25])  # 设置x轴的刻度，每25个点显示一个刻度。
plt.tick_params(labelsize=10)  # 改变刻度字体大小
plt.plot(x, actual, linestyle="-", linewidth=1.5, color='blue',label='Actual')  # 绘制实际值的折线图
plt.plot(x, predicted_1st, linestyle="-", linewidth=1.5, color='red',label='1 step')  # 绘制一步预测值的折线图
plt.plot(x, predicted_3st, linestyle="-", linewidth=1.5, color='green',label='3 steps')  # 绘制三步预测值的折线图（可选）
plt.plot(x, predicted_6st, linestyle="-", linewidth=1.5,color='orange', label='6 steps')  # 绘制六步预测值的折线图（可选）

plt.rcParams.update({'font.size': 10})  # 改变图例里面的字体大小
plt.legend(loc='upper right', frameon=False)  # 显示图例
plt.xlabel("Sample Point", fontsize=10)  # 设置x轴标签
plt.ylabel("CBFI", fontsize=10)  # 设置y轴标签
plt.title('Actual vs Predicted Freight Index')  # 设置图表标题

# 如果需要，可以取消注释以下行来保存图形为PNG文件
# plt.savefig('figure/VMD-BiLSTM预测结果图.png')

plt.show()  # 显示图形

# %% [markdown]
