# Supplementary material for: Forecasting China’s shipping indices based on modal decomposition and optimized deep learning integrated model
Source: PLoS One. 2025 Dec 8;20(12):e0336906. doi: 10.1371/journal.pone.0336906 (PMC12685171; doi:10.1371/journal.pone.0336906)
Supplement: S1 Code — https://pan.baidu.com/s/1ZlpBrF2K_cMXWohW43g43A?pwd=k8xd. (ZIP) [file pone.0336906.s002.zip › CODE/CBFI/BiLSTM.ipynb]

# %% [code]
import pandas as pd
import numpy as np
from sklearn.preprocessing import MinMaxScaler
from sklearn.model_selection import train_test_split
import torch
from torch.utils.data import Dataset, DataLoader
import torch.nn as nn
import torch.optim as optim
from sklearn.metrics import mean_squared_error, mean_absolute_error, r2_score
import matplotlib.pyplot as plt

# 加载数据
data = pd.read_csv("数据.csv", parse_dates=["Date"])
data = data.sort_values(by="Date")  # 按日期排序

# 检查并处理缺失值
print("原始数据中缺失值的数量：")
print(data.isnull().sum())

# 使用向前填充处理缺失值
data = data.fillna(method="ffill")  # 向前填充
print("处理后数据中缺失值的数量：")
print(data.isnull().sum())

# 提取时间序列数据
values = data["CBFI"].values.reshape(-1, 1)

# 数据标准化
scaler = MinMaxScaler(feature_range=(0, 1))
scaled_values = scaler.fit_transform(values)

# 创建时间序列数据集
def create_dataset(data, seq_length):
    X, y = [], []
    for i in range(len(data) - seq_length):
        X.append(data[i:i + seq_length])
        y.append(data[i + seq_length])
    return np.array(X), np.array(y)

seq_length = 10  # 序列长度
X, y = create_dataset(scaled_values, seq_length)

# 转换为 PyTorch 张量
X = torch.tensor(X, dtype=torch.float32)
y = torch.tensor(y, dtype=torch.float32)

# 划分训练集和测试集（8:2）
X_train, X_test, y_train, y_test = train_test_split(X, y, test_size=0.2, shuffle=False)

# %% [code]
# 定义 BiLSTM 模型
class BiLSTM(nn.Module):
    def __init__(self, input_size, hidden_size, num_layers, output_size):
        super(BiLSTM, self).__init__()
        self.hidden_size = hidden_size
        self.num_layers = num_layers

        self.bilstm = nn.LSTM(input_size, hidden_size, num_layers, batch_first=True, bidirectional=True)
        self.fc = nn.Linear(hidden_size * 2, output_size)  # 输出层

    def forward(self, x):
        h0 = torch.zeros(self.num_layers * 2, x.size(0), self.hidden_size).to(x.device)
        c0 = torch.zeros(self.num_layers * 2, x.size(0), self.hidden_size).to(x.device)

        out, _ = self.bilstm(x, (h0, c0))
        out = self.fc(out[:, -1, :])  # 取最后一个时间步的输出
        return out

# 模型参数
input_size = 1
hidden_size = 50
num_layers = 2
output_size = 1

model = BiLSTM(input_size, hidden_size, num_layers, output_size)


# %% [code]
# 定义损失函数和优化器
criterion = nn.MSELoss()
optimizer = optim.Adam(model.parameters(), lr=0.001)

# 定义数据加载器
train_dataset = torch.utils.data.TensorDataset(X_train, y_train)
train_loader = DataLoader(train_dataset, batch_size=32, shuffle=True)

# 训练模型
num_epochs = 100
for epoch in range(num_epochs):
    model.train()
    for batch_X, batch_y in train_loader:
        optimizer.zero_grad()
        outputs = model(batch_X)
        loss = criterion(outputs, batch_y)
        loss.backward()
        optimizer.step()
    print(f"Epoch [{epoch + 1}/{num_epochs}], Loss: {loss.item():.4f}")

# %% [code]
# 预测测试集
model.eval()
with torch.no_grad():
    test_predictions = model(X_test).numpy()

# 反标准化
test_predictions = scaler.inverse_transform(test_predictions)
y_test_true = scaler.inverse_transform(y_test.numpy())

# 计算评价指标
rmse = np.sqrt(mean_squared_error(y_test_true, test_predictions))  # 均方根误差 (RMSE)
mae = mean_absolute_error(y_test_true, test_predictions)  # 平均绝对误差 (MAE)
r2 = r2_score(y_test_true, test_predictions)  # 决定系数 (R²)

# 计算平均百分比绝对误差 (MPAE)
mpae = np.mean(np.abs((y_test_true - test_predictions) / y_test_true)) * 100

print(f"Root Mean Squared Error (RMSE): {rmse:.4f}")
print(f"Mean Absolute Error (MAE): {mae:.4f}")
print(f"Coefficient of Determination (R²): {r2:.4f}")
print(f"Mean Percentage Absolute Error (MPAE): {mpae:.4f}%")

# 获取测试集对应的日期范围
test_dates = data["Date"].values[-len(y_test):]

# %% [code]
# 可视化测试集的预测结果与真实值
plt.figure(figsize=(10, 6))
plt.plot(range(len(y_test)), y_test_true, label="Actual", color="blue")
plt.plot(range(len(y_test)), test_predictions, label="Predicted", linestyle="-", color="red")
plt.legend()
plt.title("Actual vs Predicted Freight Index")
plt.xlabel("Sample Points")
plt.ylabel("CBFI")
plt.xticks(rotation=0)  # 旋转日期标签，避免重叠
plt.tight_layout()  # 自动调整布局
plt.show()
