# Supplementary material for: Forecasting China’s shipping indices based on modal decomposition and optimized deep learning integrated model
Source: PLoS One. 2025 Dec 8;20(12):e0336906. doi: 10.1371/journal.pone.0336906 (PMC12685171; doi:10.1371/journal.pone.0336906)
Supplement: S1 Code — https://pan.baidu.com/s/1ZlpBrF2K_cMXWohW43g43A?pwd=k8xd. (ZIP) [file pone.0336906.s002.zip › CODE/CCFI/LSTM.ipynb]

# %% [code]
import numpy as np
import pandas as pd
from sklearn.preprocessing import MinMaxScaler
from sklearn.metrics import mean_squared_error, mean_absolute_error, r2_score
from keras.models import Sequential
from keras.layers import LSTM, Dense
from keras.optimizers import Adam
import matplotlib.pyplot as plt

# 定义 MAPE 计算函数
def mean_absolute_percentage_error(y_true, y_pred):
    y_true, y_pred = np.array(y_true), np.array(y_pred)
    return np.mean(np.abs(y_true - y_pred) / y_true) * 100

# 加载数据
data = pd.read_excel('中国出口集装箱运价指数.xlsx')

# 数据预处理
data.fillna(method='ffill', inplace=True)
data['time'] = pd.to_datetime(data['Date'])
data.set_index('Date', inplace=True)
data = data[['CCFI']]

# 数据归一化
scaler = MinMaxScaler(feature_range=(0, 1))
scaled_data = scaler.fit_transform(data)

# 创建时间序列数据集
def create_dataset(data, time_step=1):
    X, Y = [], []
    for i in range(len(data) - time_step - 1):
        a = data[i:(i + time_step), 0]
        X.append(a)
        Y.append(data[i + time_step, 0])
    return np.array(X), np.array(Y)

# 设置时间步长
time_step = 10
X, Y = create_dataset(scaled_data, time_step)

# 划分训练集和测试集
train_size = int(len(X) * 0.8)
test_size = len(X) - train_size
trainX, testX = X[0:train_size], X[train_size:len(X)]
trainY, testY = Y[0:train_size], Y[train_size:len(Y)]

# 调整数据形状以适应 LSTM 模型
trainX = trainX.reshape(trainX.shape[0], trainX.shape[1], 1)
testX = testX.reshape(testX.shape[0], testX.shape[1], 1)

# 定义模型构建函数
def create_model(lstm_units=50, learning_rate=0.001):
    model = Sequential()
    model.add(LSTM(int(lstm_units), return_sequences=True, input_shape=(time_step, 1)))
    model.add(LSTM(int(lstm_units), return_sequences=False))
    model.add(Dense(25))
    model.add(Dense(1))
    model.compile(optimizer=Adam(learning_rate=learning_rate), loss='mean_squared_error')
    return model

# 使用固定参数创建模型
model = create_model(lstm_units=50, learning_rate=0.001)

# 训练模型
model.fit(trainX, trainY, epochs=50, batch_size=32, validation_split=0.2, verbose=1)

# 预测并反归一化
train_predict = model.predict(trainX)
test_predict = model.predict(testX)
train_predict = scaler.inverse_transform(train_predict)
test_predict = scaler.inverse_transform(test_predict)
trainY = scaler.inverse_transform([trainY])
testY = scaler.inverse_transform([testY])

# 计算评估指标
def calculate_metrics(y_true, y_pred):
    mse = mean_squared_error(y_true, y_pred)
    rmse = np.sqrt(mse)
    mae = mean_absolute_error(y_true, y_pred)
    mape = mean_absolute_percentage_error(y_true, y_pred)
    r2 = r2_score(y_true, y_pred)
    return mse, rmse, mae, mape, r2

# 计算训练集和测试集的评估指标
train_metrics = calculate_metrics(trainY[0], train_predict.reshape(-1, 1))
test_metrics = calculate_metrics(testY[0], test_predict.reshape(-1, 1))

# 输出评估指标
print("Training Set Metrics:")
print(f"  MSE: {train_metrics[0]:.4f}")
print(f"  RMSE: {train_metrics[1]:.4f}")
print(f"  MAE: {train_metrics[2]:.4f}")
print(f"  MAPE: {train_metrics[3]:.4f}%")
print(f"  R²: {train_metrics[4]:.4f}")

print("Testing Set Metrics:")
print(f"  MSE: {test_metrics[0]:.4f}")
print(f"  RMSE: {test_metrics[1]:.4f}")
print(f"  MAE: {test_metrics[2]:.4f}")
print(f"  MAPE: {test_metrics[3]:.4f}%")
print(f"  R²: {test_metrics[4]:.4f}")

# 绘制测试集的实际值与预测值对比图
plt.figure(figsize=(10, 6))
plt.plot(testY[0], label='Actual', color='blue', alpha=1.0, linewidth=1.5)
plt.plot(test_predict, label='Predicted', color='red', alpha=1.0, linewidth=1.5)
plt.legend(fontsize=12)
plt.title('Actual vs Predicted Freight Index', fontsize=14)
plt.xlabel('Sample Point', fontsize=12)
plt.ylabel('CCFI', fontsize=12)
plt.grid(False)  # 关闭网格线
plt.tight_layout()  # 自动调整布局
plt.show()
