# Supplementary material for: Forecasting China’s shipping indices based on modal decomposition and optimized deep learning integrated model
Source: PLoS One. 2025 Dec 8;20(12):e0336906. doi: 10.1371/journal.pone.0336906 (PMC12685171; doi:10.1371/journal.pone.0336906)
Supplement: S1 Code — https://pan.baidu.com/s/1ZlpBrF2K_cMXWohW43g43A?pwd=k8xd. (ZIP) [file pone.0336906.s002.zip › CODE/CCFI/VMD-LSTM.ipynb]

# %% [code]
# 调用相关库
import os  # 导入os模块，用于操作系统功能，比如环境变量
import math  # 导入math模块，提供基本的数学功能
import pandas as pd  # 导入pandas模块，用于数据处理和分析
from math import sqrt  # 从math模块导入sqrt函数，用于计算平方根
from numpy import concatenate  # 从numpy模块导入concatenate函数，用于数组拼接
import matplotlib.pyplot as plt  # 导入matplotlib.pyplot模块，用于绘图
import numpy as np  # 导入numpy模块，用于数值计算
import tensorflow as tf  # 导入tensorflow模块，用于深度学习
from sklearn.preprocessing import MinMaxScaler  # 导入sklearn中的MinMaxScaler，用于特征缩放
from sklearn.preprocessing import StandardScaler  # 导入sklearn中的StandardScaler，用于特征标准化
from sklearn.preprocessing import LabelEncoder  # 导入sklearn中的LabelEncoder，用于标签编码
from sklearn.metrics import mean_squared_error  # 导入sklearn中的mean_squared_error，用于计算均方误差
from tensorflow.keras.layers import *  # 从tensorflow.keras.layers导入所有层，用于构建神经网络
from tensorflow.keras.models import *  # 从tensorflow.keras.models导入所有模型，用于构建和管理模型
from sklearn.metrics import mean_squared_error, mean_absolute_error,r2_score  # 导入额外的评估指标
from pandas import DataFrame  # 从pandas导入DataFrame，用于创建和操作数据表
from pandas import concat  # 从pandas导入concat函数，用于DataFrame的拼接
import keras.backend as K  # 导入keras的后端接口
from scipy.io import savemat, loadmat  # 从scipy.io导入savemat和loadmat，用于MATLAB文件的读写
from sklearn.neural_network import MLPRegressor  # 从sklearn.neural_network导入MLPRegressor，用于创建多层感知器回归模型
from keras.callbacks import LearningRateScheduler  # 从keras.callbacks导入LearningRateScheduler，用于调整学习率
from tensorflow.keras import Input, Model, Sequential  # 从tensorflow.keras导入Input, Model和Sequential，用于模型构建
from keras.layers import Dense, Activation, Dropout, LSTM, LayerNormalization, Input
# 从keras.layers模块导入多个层类。
# Dense是全连接层，用于构建神经网络。
# Activation是激活层，用于应用激活函数。
# Dropout是丢弃层，用于减少过拟合。
# LSTM是长短时记忆网络层，用于处理序列数据。
# LayerNormalization是层归一化，用于标准化层的输出。
# Input是输入层，用于定义模型输入的形状。
from tensorflow.keras.models import Model
# 从tensorflow.keras.models模块导入Model类。
# Model是用于构建和训练深度学习模型的基类。
from sklearn.model_selection import KFold
# 从sklearn.model_selection模块导入KFold类。
# KFold是一种交叉验证方法，用于评估模型的泛化能力。

# %% [code]
# 构建时间序列特征集
def series_to_supervised(data, n_in=1, n_out=1, dropnan=True):
    # 定义一个函数，将时间序列数据转换为监督学习数据格式
    n_vars = 1 if type(data) is list else data.shape[1]
    # 根据输入数据的类型（列表或其他）来决定变量的数量
    df = DataFrame(data)
    # 将数据转换为pandas DataFrame
    cols, names = list(), list()
    # 初始化两个列表，用于存储数据列和列名

    # input sequence (t-n, ... t-1)
    for i in range(n_in, 0, -1):
        # 创建输入序列
        cols.append(df.shift(i))
        # 将DataFrame向下移动i个单位，生成序列
        names += [('var%d(t-%d)' % (j + 1, i)) for j in range(n_vars)]
        # 生成列名，表示每个时刻的变量

    # forecast sequence (t, t+1, ... t+n)
    for i in range(0, n_out):
        # 创建输出序列（预测值）
        cols.append(df.shift(-i))
        # 将DataFrame向上移动i个单位，生成序列
        if i == 0:
            names += [('var%d(t)' % (j + 1)) for j in range(n_vars)]
        else:
            names += [('var%d(t+%d)' % (j + 1, i)) for j in range(n_vars)]
        # 生成列名，表示预测的未来时刻的变量

    # put it all together
    agg = concat(cols, axis=1)
    # 将所有生成的列合并成一个新的DataFrame
    agg.columns = names
    # 设置新DataFrame的列名

    # drop rows with NaN values
    if dropnan:
        agg.dropna(inplace=True)
        # 如果dropnan为真，则删除含有NaN的行

    return agg
    # 返回处理后的数据

# %% [code]
# 加载数据集
dataset = pd.read_excel("VMD数据.xlsx")
print(dataset)

# %% [markdown]
### 最后一行vmd分解的数据少一行  删除最后一行数据

# %% [code]
dataset=dataset.dropna()#直接删除含有缺失值的行
print(dataset)

# %% [code]
dataset=dataset.T  #转置
print(dataset)

# %% [code]
u = dataset.values
# 'dataset' 是一个Pandas DataFrame。
# '.values' 属性用于提取DataFrame中的数据，并将其转换为一个NumPy数组。
# 这个数组被赋值给变量 'u'。

# %% [code]
dataset1=pd.read_csv("中国出口集装箱运价指数.csv", encoding='gbk')
# 使用pandas模块的read_csv函数读取名为"农林牧渔.csv"的文件。
# 参数'encoding'设置为'gbk'，这通常用于读取中文字符，确保文件中的中文字符能够正确读取。
# 读取的数据被存储在名为'dataset'的DataFrame变量中。
print(dataset1)

# %% [code]
data=dataset1.values[:,2:]  #加载特征数据

# %% [code]
from tensorflow.keras.regularizers import l2
# 从tensorflow.keras.regularizers导入l2，用于应用L2正则化。

def implement_lstm(train_X, train_y, l2_penalty=0.01):
    # 定义implement_lstm函数，接收训练数据train_X, train_y和L2正则化系数l2_penalty。

    inputs = Input(shape=(train_X.shape[1], train_X.shape[2]))
    # 创建模型的输入层，指定输入数据的形状。
    # train_X.shape[1]是时间步长，train_X.shape[2]是特征数量。

    lstm = LSTM(128, activation='selu', return_sequences=False, kernel_regularizer=l2(l2_penalty))(inputs)
    # 添加一个LSTM层，设置128个神经元，激活函数为selu。
    # return_sequences=False意味着LSTM层输出的是最后一个时间步的输出。
    # kernel_regularizer=l2(l2_penalty)应用L2正则化以防止过拟合。

    outputs = Dense(train_y.shape[1])(lstm)
    # 添加一个全连接层，神经元数量与train_y的特征数相同。

    model = Model(inputs=inputs, outputs=outputs)
    # 创建一个模型，指定输入和输出层。

    model.compile(loss='mse', optimizer='adam')
    # 编译模型，使用均方误差作为损失函数，优化器为Adam。

    model.summary()
    # 打印模型摘要信息。

    return model
    # 返回构建的模型。


# %% [code]
prediction_test = []
actual_test = []
# 初始化两个空列表，用于存储后续的预测值和实际值。

for imf in u:
    # 遍历u中的每个内在模态函数（IMF）。

    imf = imf.reshape(-1, 1)
    # 将当前的IMF重塑为二维数组，以便进行后续操作。

    imf = pd.DataFrame(imf)
    # 将重塑后的IMF转换为pandas DataFrame。

    data_1 = pd.DataFrame(data)
    # 将其他特征（假设存储在变量data中）转换为pandas DataFrame。

    data_ = pd.concat((imf, data_1), axis=1)
    # 将IMF和其他特征合并为一个DataFrame，IMF作为新的列添加到data_1的前面。

    data_ = data_.values
    # 将合并后的DataFrame转换为NumPy数组，以进行后续的数值操作。

    data_ = data_.astype('float32')
    # 将数组中的数据类型转换为float32，这是为了确保数据类型的一致性，特别是在进行深度学习或其他数值计算时。

    
    # 构建成监督学习问题
    n_in=12  #输入步数
    n_out=6  #输出步数
    n_vars=data_.shape[1]# 获取values数组的列数，即变量的数量。
    # 构建成监督学习问题
    reframed = series_to_supervised(data_, n_in, n_out)  
# 使用series_to_supervised函数将数据转换为监督学习格式。
# values是要转换的数据，n_in是输入序列的长度，n_out是输出序列的长度。
# 此函数返回一个新的DataFrame，其中包含用于训练监督学习模型所需的输入和输出数据。

    # 取出保留的变量
    contain_vars = []
# 初始化一个空列表，用于存储需要保留的列名。

    for i in range(1, n_in+1):
        contain_vars += [('var%d(t-%d)' % (j, i)) for j in range(1, n_vars+1)]
    # 遍历从1到n_in的数字，每次迭代都会生成一组列名。
    # 这些列名表示过去n_in个时间步的每个变量（比如var1(t-1), var2(t-1), ..., var1(t-n_in), var2(t-n_in)等）。

    data3 = reframed[contain_vars + ['var1(t)'] + [('var1(t+%d)' % (j)) for j in range(1, n_out)]]
# 从reframed数据框中提取特定的列。
# 'contain_vars'包含了输入序列需要的所有列。
# ['var1(t)'] 是当前时间步的第一个变量。
# [('var1(t+%d)' % (j)) for j in range(1, n_out)] 生成了输出序列的列名，即预测未来n_out-1个时间步的第一个变量。
    values = data3.values# 将前面处理好的数据转换成numpy数组，方便后续的数据操作
    n_train_hours = int(values.shape[0]*0.8)   # 80%训练集
    train = values[:n_train_hours, :]  # 从values数组中取出前n_train_hours行作为训练集。
    test = values[n_train_hours:, :]   # 从values数组中取出剩下的行作为测试集。
    # 归一化
    scaler =  StandardScaler()
    train = scaler.fit_transform(train)# 对训练集数据进行标准化
    test =  scaler.fit_transform(test)# 对测试集数据进行标准化。
    # 把数据分为输入和输出
    train_X, train_y = train[:, :n_in*n_vars], train[:, n_in*n_vars:]
    test_X, test_y = test[:, :n_in*n_vars], test[:, n_in*n_vars:]
    # 把输入重塑成3D格式 [样例，时间步， 特征]
    train_X = train_X.reshape((train_X.shape[0], n_in, n_vars))
    test_X = test_X.reshape((test_X.shape[0],n_in, n_vars))
    def scheduler(epoch): # 定义一个学习率调度器，根据epoch调整学习率。
    # 如果当前epoch是10的倍数且不为0，则调整学习率
        if epoch % 10 == 0 and epoch != 0:
            lr = K.get_value(tmp.optimizer.lr)# 获取当前的学习率
            K.set_value(tmp.optimizer.lr, lr * 0.5)# 将学习率设置为当前值的一半
            print("lr changed to {}".format(lr * 0.5))# 打印新的学习率值
        return K.get_value(tmp.optimizer.lr)# 返回新的学习率值
    reduce_lr = LearningRateScheduler(scheduler)# 创建一个学习率调度器对象，将上面定义的scheduler函数作为参数
    tmp = implement_lstm(train_X, train_y)# 使用implement_lstm函数构建LSTM模型
    kf = KFold(n_splits=4)# 创建一个KFold对象，用于交叉验证，分为4个部分
    history = tmp.fit(train_X, train_y, batch_size=32, epochs=10, validation_split=0.25, verbose=2)
# 训练模型，使用指定的批大小、epoch数、验证集比例和详细程度
    # 作出预测
    yhat = tmp.predict(test_X)# 使用训练好的模型对测试集进行预测
    yhat=yhat.reshape(-1,1)# 重塑预测结果为二维数组
# 反向缩放预测值 测试集
    yhat = np.repeat(yhat, n_in * n_vars + n_out, axis=-1)
# 重复扩展预测值数组，以匹配逆变换的维度要求。
    inv_yhat = scaler.inverse_transform(np.reshape(yhat, (len(yhat), n_in * n_vars + n_out)))[:,0]
# 使用之前的缩放器对象进行逆变换，恢复预测值到原始尺度。
    inv_yhat = inv_yhat.reshape(-1, n_out)
# 重塑预测结果。

    prediction_test.append(inv_yhat)
# 将逆变换后的预测值添加到prediction_test列表。

# 反向缩放实际值 测试集
    test_y = test_y.reshape(-1,1)
# 重塑测试集的目标值为二维数组。
    y = np.repeat(test_y, n_in * n_vars + n_out, axis=-1)
# 重复扩展测试集目标值数组，以匹配逆变换的维度要求。
    inv_y = scaler.inverse_transform(np.reshape(y, (len(test_y), n_in * n_vars + n_out)))[:,0]
# 使用之前的缩放器对象进行逆变换，恢复实际值到原始尺度。
    inv_y = inv_y.reshape(-1, n_out)
# 重塑实际结果。

    actual_test.append(inv_y)
# 将逆变换后的实际值添加到actual_test列表。


# %% [code]
mean_pre_test = []                    
# 初始化一个空列表 mean_pre_test，用于存储每个时间点的预测值总和。

for i in range(0, len(prediction_test[0])):
    # 遍历预测结果的每个时间点。
    sum = 0
    # 初始化变量 sum，用于累加当前时间点的所有预测值。

    for j in range(0, len(prediction_test)):
        # 内层循环，遍历所有预测结果。
        sum = sum + prediction_test[j][i]
        # 将当前时间点的预测值累加到 sum。

    # mean = sum / len(prediction_test) 
    # 这一行被注释掉了，本应用于计算平均值，但目前不执行。

    mean_pre_test.append(sum)
    # 将累加后的总和添加到 mean_pre_test 列表。

print(mean_pre_test)
# 打印 mean_pre_test 列表，显示每个时间点的预测值总和。


# %% [code]
mean_actual_test = []
# 初始化一个空列表 mean_actual_test，用于存储每个时间点的真实值总和。

for i in range(0, len(actual_test[0])):
    # 遍历真实结果的每个时间点。
    sum = 0
    # 初始化变量 sum，用于累加当前时间点的所有真实值。

    for j in range(0, len(actual_test)):
        # 内层循环，遍历所有真实结果。
        sum = sum + actual_test[j][i]
        # 将当前时间点的真实值累加到 sum。

    # mean = sum / len(actual_test)
    # 这一行被注释掉了，本应用于计算平均值，但目前不执行。

    mean_actual_test.append(sum)
    # 将累加后的总和添加到 mean_actual_test 列表。

print(mean_actual_test)
# 打印 mean_actual_test 列表，显示每个时间点的真实值总和。


# %% [code]
def mape(y_true, y_pred):
    # 定义一个计算平均绝对百分比误差（MAPE）的函数。
    record = []
    for index in range(len(y_true)):
        # 遍历实际值和预测值。
        if abs(y_true[index]) > 10:
            # 如果实际值的绝对值大于10，则计算MAPE。
            temp_mape = np.abs((y_pred[index] - y_true[index]) / y_true[index])
            # 计算单个预测的MAPE。
            record.append(temp_mape)
            # 将MAPE添加到记录列表中。
    return np.mean(record) * 100
    # 返回所有记录的平均值，乘以100得到百分比。

def evaluate_forecasts(test, forecasts, n_out):
    # 定义一个函数来评估预测的性能。
    rmse_dic = {}
    mae_dic = {}
    mape_dic = {}
    r2_dic = {}
    # 初始化存储各个评估指标的字典。

    for i in range(n_out):
        # 遍历每一个预测步长。
        actual = [float(row[i]) for row in test]
        # 从测试集中提取实际值。
        predicted = [float(forecast[i]) for forecast in forecasts]
        # 从预测结果中提取预测值。

        rmse = sqrt(mean_squared_error(actual, predicted))
        # 计算均方根误差（RMSE）。
        rmse_dic['t+' + str(i+1) + ' RMSE'] = rmse
        # 将RMSE结果添加到字典中。

        mae = mean_absolute_error(actual, predicted)
        # 计算平均绝对误差（MAE）。
        mae_dic['t+' + str(i+1) + ' MAE'] = mae
        # 将MAE结果添加到字典中。

        mape_ = mape(actual, predicted)
        # 计算平均绝对百分比误差（MAPE）。
        mape_dic['t+' + str(i+1) + ' MAPE'] = mape_
        # 将MAPE结果添加到字典中。

        r2 = r2_score(actual, predicted)
        # 计算R平方值（R2）。
        r2_dic['t+' + str(i+1) + ' R2'] = r2
        # 将R2结果添加到字典中。

    return rmse_dic, mae_dic, mape_dic, r2_dic
    # 返回包含所有评估指标的字典。

# %% [code]
dic_list = []
# 初始化一个空列表，用于存储评估结果。

dic = evaluate_forecasts(mean_actual_test, mean_pre_test, n_out)
# 调用evaluate_forecasts函数。
# 此函数将计算每个预测步长的RMSE、MAE、MAPE和R2值。

dic_list.append(dic)
# 将评估结果（一个包含四种评估指标的字典）添加到dic_list列表中。

# %% [code]
print(dic_list)#显示预测指标数值

# %% [code]
actual = dataset1['CCFI'].values[-len(inv_yhat):]  # 真实值
# 从数据集中提取"收盘指数"列的值作为真实值。
# 由于预测值inv_yhat的长度可能不同于原始数据集，因此只取与inv_yhat长度相同的最后部分数据。

predicted_1st = [float(forecast[0]) for forecast in mean_pre_test]
# 从反向缩放后的预测值集合(mean_actual_test)中提取每个样本的第一个预测值。
# 这个列表包含了模型对于时间步长t+1的所有预测值。

predicted_3st = [float(forecast[2]) for forecast in mean_pre_test]
# 从反向缩放后的预测值集合(mean_actual_test)中提取每个样本的第三个预测值。
# 这个列表包含了模型对于时间步长t+3的所有预测值。

predicted_6st = [float(forecast[5]) for forecast in mean_pre_test]
# 从反向缩放后的预测值集合(mean_actual_test)中提取每个样本的第六个预测值。
# 这个列表包含了模型对于时间步长t+6的所有预测值。


# %% [code]
plt.figure(figsize=(10, 6), dpi=600)
x = range(1, len(actual) + 1)
plt.xticks(x[::25])  # 设置x轴的刻度，每25个点显示一个刻度。
plt.tick_params(labelsize=10)  # 改变刻度字体大小
plt.plot(x, actual, linestyle="-", linewidth=1.5, color='blue',label='Actual')  # 绘制实际值的折线图
plt.plot(x, predicted_1st, linestyle="-", linewidth=1.5, color='red',label='1 step')  # 绘制一步预测值的折线图
#plt.plot(x, predicted_3st, linestyle="-", linewidth=1.5, color='green',label='3 steps')  # 绘制三步预测值的折线图（可选）
#plt.plot(x, predicted_6st, linestyle="-", linewidth=1.5,color='orange', label='6 steps')  # 绘制六步预测值的折线图（可选）

plt.rcParams.update({'font.size': 10})  # 改变图例里面的字体大小
plt.legend(loc='upper right', frameon=False)  # 显示图例
plt.xlabel("Sample Point", fontsize=10)  # 设置x轴标签
plt.ylabel("CCFI", fontsize=10)  # 设置y轴标签
plt.title('Actual vs Predicted Freight Index')  # 设置图表标题

# 如果需要，可以取消注释以下行来保存图形为PNG文件
# plt.savefig('figure/VMD-BiLSTM预测结果图.png')

plt.show()  # 显示图形


# %% [code]
plt.figure(figsize=(10, 6), dpi=600)
x = range(1, len(actual) + 1)
plt.xticks(x[::25])  # 设置x轴的刻度，每25个点显示一个刻度。
plt.tick_params(labelsize=10)  # 改变刻度字体大小
plt.plot(x, actual, linestyle="-", linewidth=1.5, color='blue',label='Actual')  # 绘制实际值的折线图
plt.plot(x, predicted_1st, linestyle="-", linewidth=1.5, color='red',label='1 step')  # 绘制一步预测值的折线图
plt.plot(x, predicted_3st, linestyle="-", linewidth=1.5, color='green',label='3 steps')  # 绘制三步预测值的折线图（可选）
plt.plot(x, predicted_6st, linestyle="-", linewidth=1.5,color='orange', label='6 steps')  # 绘制六步预测值的折线图（可选）

plt.rcParams.update({'font.size': 10})  # 改变图例里面的字体大小
plt.legend(loc='upper right', frameon=False)  # 显示图例
plt.xlabel("Sample Point", fontsize=10)  # 设置x轴标签
plt.ylabel("CCFI", fontsize=10)  # 设置y轴标签
plt.title('Actual vs Predicted Freight Index')  # 设置图表标题

# 如果需要，可以取消注释以下行来保存图形为PNG文件
# plt.savefig('figure/VMD-BiLSTM预测结果图.png')

plt.show()  # 显示图形
