# Supplementary material for: Forecasting China’s shipping indices based on modal decomposition and optimized deep learning integrated model
Source: PLoS One. 2025 Dec 8;20(12):e0336906. doi: 10.1371/journal.pone.0336906 (PMC12685171; doi:10.1371/journal.pone.0336906)
Supplement: S1 Code — https://pan.baidu.com/s/1ZlpBrF2K_cMXWohW43g43A?pwd=k8xd. (ZIP) [file pone.0336906.s002.zip › CODE/CCFI/VMD-PSO-LSTM.ipynb]

# %% [code]
import os  # 导入os库，用于处理操作系统功能，如环境变量
import math  # 导入math库，提供基本的数学运算函数
os.environ['TF_CPP_MIN_LOG_LEVEL'] = '2'  # 设置环境变量，减少TensorFlow的日志信息
import pandas as pd  # 导入pandas库，用于数据处理和分析
from math import sqrt  # 从math库中导入sqrt函数，用于计算平方根
from numpy import concatenate  # 从numpy库中导入concatenate函数，用于数组拼接
import matplotlib.pyplot as plt  # 导入matplotlib的pyplot模块，用于绘图
import numpy as np  # 导入numpy库，用于数值计算
import random  # 导入random库，用于生成随机数
import copy  # 导入copy库，用于对象复制
import tensorflow as tf  # 导入tensorflow库，用于深度学习模型构建和训练
from sklearn.preprocessing import MinMaxScaler  # 从sklearn.preprocessing导入MinMaxScaler，用于数据归一化
from sklearn.preprocessing import StandardScaler  # 从sklearn.preprocessing导入StandardScaler，用于数据标准化
from sklearn.preprocessing import LabelEncoder  # 从sklearn.preprocessing导入LabelEncoder，用于标签编码
from sklearn.metrics import mean_squared_error  # 从sklearn.metrics导入mean_squared_error，用于计算均方误差
from tensorflow.keras.layers import *  # 从tensorflow.keras.layers导入所有层，用于模型构建
from tensorflow.keras.models import *  # 从tensorflow.keras.models导入所有模型类，用于模型构建
from sklearn.metrics import mean_squared_error, mean_absolute_error, r2_score  # 从sklearn.metrics导入性能评估指标
from pandas import DataFrame  # 从pandas导入DataFrame类，用于数据处理
from pandas import concat  # 从pandas导入concat函数，用于数据拼接
import keras.backend as K  # 从keras导入后端接口backend
from scipy.io import savemat, loadmat  # 从scipy.io导入savemat和loadmat，用于MATLAB文件的读写
from keras.callbacks import LearningRateScheduler  # 从keras.callbacks导入LearningRateScheduler，用于调整学习率
from tensorflow.keras import Input, Model, Sequential  # 从tensorflow.keras导入Input, Model, Sequential，用于模型构建
from sklearn.model_selection import KFold  # 从sklearn.model_selection导入KFold，用于交叉验证
from tensorflow.keras.models import Model  # 重复导入，可以删除
from tensorflow.keras.layers import Input, LSTM, Dense  # 从tensorflow.keras.layers导入Input, LSTM, Dense，用于模型构建
from tensorflow.keras.regularizers import l2  # 从tensorflow.keras.regularizers导入l2，用于L2正则化
from tensorflow.keras.losses import Huber
from matplotlib.pylab import mpl
# 从matplotlib.pylab模块导入mpl，用于配置matplotlib的一些参数。

# %% [code]
def series_to_supervised(data, n_in=20, n_out=1, dropnan=True):
    # 函数定义，接收时间序列数据作为输入，并设置默认的时间步长和输出步长。
    n_vars = 1 if type(data) is list else data.shape[1]
    # 计算特征数量，如果数据是列表，则特征数为1；否则，特征数为data的列数。

    df = pd.DataFrame(data)
    # 将数据转换为pandas DataFrame格式。

    cols, names = list(), list()
    # 初始化用于存储转换后数据和列名的列表。

    for i in range(n_in, 0, -1):
        # 循环创建输入序列。
        cols.append(df.shift(i))
        # 将数据向下移动i步，创建时间步长为n_in的序列。
        names += [('var%d(t-%d)' % (j+1, i)) for j in range(n_vars)]
        # 为每个移动的序列创建列名。

    for i in range(0, n_out):
        # 循环创建输出序列。
        cols.append(df.shift(-i))
        # 将数据向上移动i步，创建时间步长为n_out的序列。
        if i == 0:
            names += [('var%d(t)' % (j+1)) for j in range(n_vars)]
        else:
            names += [('var%d(t+%d)' % (j+1, i)) for j in range(n_vars)]
        # 为每个移动的序列创建列名。

    agg = pd.concat(cols, axis=1)
    # 将所有创建的序列连接成一个大的DataFrame。

    agg.columns = names
    # 设置列名。

    if dropnan:
        agg.dropna(inplace=True)
        # 如果dropnan为True，则删除包含NaN的行。

    return agg
    # 返回处理后的数据。

# %% [code]
# 加载数据集
dataset = pd.read_excel("VMD数据.xlsx")
print(dataset)

# %% [code]
dataset=dataset.dropna()#直接删除含有缺失值的行
print(dataset)

# %% [code]
dataset=dataset.T  #转置
print(dataset)

# %% [code]
u = dataset.values
# 'dataset' 是一个Pandas DataFrame。
# '.values' 属性用于提取DataFrame中的数据，并将其转换为一个NumPy数组。
# 这个数组被赋值给变量 'u'。

# %% [code]
dataset1=pd.read_csv("中国出口集装箱运价指数.csv", encoding='gbk')
# 使用pandas模块的read_csv函数读取名为"农林牧渔.csv"的文件。
# 参数'encoding'设置为'gbk'，这通常用于读取中文字符，确保文件中的中文字符能够正确读取。
# 读取的数据被存储在名为'dataset'的DataFrame变量中。
print(dataset1)

# %% [code]
data=dataset1.values[:,2:]  #加载特征数据

# %% [code]
'''
进行适应度计算,以验证集均方差为适应度函数，目的是找到一组超参数 使得网络的误差最小
'''
#  这里优化了学习率和lstm神经元个数两个参数
def fitness(pop, P, T, Pt, Tt):
    # 定义一个计算适应度的函数，pop为超参数数组，P, T, Pt, Tt为训练和测试数据。

    tf.random.set_seed(0)
    # 设置TensorFlow的随机种子，以确保模型训练结果的可重复性。

    alpha = pop[0]  # 学习率
    # 从超参数数组中获取学习率。

    hidden_nodes0 = int(pop[1])  # 第一隐含层神经元
    # 从超参数数组中获取第一隐含层神经元的数量，并转换为整数。

    # 构建神经网络模型
    inputs = Input(shape=(train_X.shape[1], train_X.shape[2]))
    # 创建模型的输入层，指定输入数据的形状。

    lstm = LSTM(hidden_nodes0, activation='selu', return_sequences=False)(inputs)
    # 添加一个LSTM层，设置神经元数量和激活函数。

    outputs = Dense(train_y.shape[1])(lstm)
    # 添加一个全连接层，神经元数量与train_y的特征数相同。

    model = Model(inputs=inputs, outputs=outputs)
    # 创建一个模型，指定输入和输出层。

    model.compile(optimizer=tf.keras.optimizers.Adam(learning_rate=alpha), loss='mse')
    # 编译模型，使用Adam优化器，并设置学习率和损失函数。

    model.summary()
    # 打印模型摘要信息。

    # 训练模型
    model.fit(train_X, train_y, epochs=100, batch_size=32, validation_data=(test_X, test_y),
              verbose=2, shuffle=False)
    # 使用训练数据对模型进行训练，并设置训练轮数、批处理大小和验证数据。

    # 预测并计算适应度
    test_pred = model.predict(test_X)
    # 使用模型对测试数据进行预测。

    F2 = np.mean(np.square((test_pred - test_y)))
    # 计算预测结果和真实结果之间的均方误差。

    return F2
    # 返回计算得到的适应度（均方误差）。

# %% [code]
def boundary(pop, lb, ub):
    # 定义boundary函数，用于确保个体的参数在预定的上下界内。
    # pop是个体的参数数组，lb是参数的下界，ub是参数的上界。

    # 防止粒子跳出范围,除学习率之外 其他的都是整数
    pop = [int(pop[i]) if i > 0 else pop[i] for i in range(len(lb))]
    # 遍历所有参数，对于索引i大于0的参数（即除学习率外的参数），将其转换为整数。

    for i in range(len(lb)):
        # 再次遍历所有参数，检查是否在上下界内。
        if pop[i] > ub[i] or pop[i] < lb[i]:
            # 如果某个参数值超出了其对应的上下界。
            if i == 0:
                # 如果是第一个参数（通常是学习率）。
                pop[i] = (ub[i] - lb[i]) * np.random.rand() + lb[i]
                # 在其上下界内随机生成一个新值。
            else:
                # 对于其他参数。
                pop[i] = np.random.randint(lb[i], ub[i])
                # 在其上下界内随机生成一个整数值。

    return pop
    # 返回调整后的参数数组。

def PSO(train_X, train_y, test_X, test_y):
    # 定义粒子群优化算法函数，接收训练和测试数据作为参数。

    max_iter = 3  # 最大迭代次数
    pN = 3 # 种群数量

    # PSO参数设置
    dim = 2  # 寻优维度，即优化的参数数量。
    lb = [0.001, 10]  # 参数下界。
    ub = [0.01, 100]  # 参数上界。

    c1 = 1.5  # 学习因子
    c2 = 1.7  # 社会因子
    r1 = 0.8  # 随机因子
    r2 = 0.3  # 随机因子
    w = 0.5  # 惯性权重

    # 初始化粒子群
    X = np.zeros((pN, dim))  # 粒子的位置
    V = np.zeros((pN, dim))  # 粒子的速度
    pbest = np.zeros((pN, dim))  # 个体历史最优位置
    gbest = np.zeros((1, dim))  # 全局最优位置
    p_fit = np.zeros(pN)  # 个体最优适应度值
    result = np.zeros((max_iter, dim))  # 记录迭代过程中的全局最优解
    fit = np.inf  # 初始化最优适应度为无穷大

    # 初始化粒子位置和速度
    for i in range(pN):
        for j in range(dim):
            if j == 0:  # 学习率是小数，其他参数是整数
                X[i][j] = (ub[j] - lb[j]) * np.random.rand() + lb[j]
            else:
                X[i][j] = np.random.randint(lb[j], ub[j])
            V[i][j] = np.random.rand()
        pbest[i] = X[i].copy()
        tmp = fitness(X[i, :], train_X, train_y, test_X, test_y)
        p_fit[i] = tmp
        if tmp < fit:
            fit = tmp
            gbest = X[i]

    # 开始迭代
    trace = []  # 记录每次迭代的全局最优适应度值
    for t in range(max_iter):
        for i in range(pN):
            # 更新粒子速度和位置
            V[i, :] = w * V[i, :] + c1 * r1 * (pbest[i] - X[i, :]) + c2 * r2 * (gbest - X[i, :])
            X[i, :] = X[i, :] + V[i, :]
            X[i, :] = boundary(X[i, :], lb, ub)  # 边界处理

        for i in range(pN):
            # 更新个体最优和全局最优
            temp = fitness(X[i, :], train_X, train_y, test_X, test_y)
            if temp < p_fit[i]:
                p_fit[i] = temp
                pbest[i, :] = X[i, :]
                if p_fit[i] < fit:
                    gbest = X[i, :].copy()
                    fit = p_fit[i].copy()

        # 记录全局最优解和适应度
        result[t, :] = gbest.copy()
        trace.append(fit)
        print(t, fit, [int(gbest[i]) if i > 0 else gbest[i] for i in range(len(lb))])

    return trace, gbest, result
    # 返回适应度跟踪、全局最优位置和迭代过程中的结果。

# %% [code]
prediction_test = []
actual_test = []
# 初始化两个空列表，用于存储后续的预测值和实际值。

# %% [code]
for imf in u:
    # 遍历u中的每个内在模态函数（IMF）。

    imf = imf.reshape(-1, 1)
    # 将当前的IMF重塑为二维数组，以便进行后续操作。

    imf = pd.DataFrame(imf)
    # 将重塑后的IMF转换为pandas DataFrame。

    data_1 = pd.DataFrame(data)
    # 将其他特征（假设存储在变量data中）转换为pandas DataFrame。

    data_ = pd.concat((imf, data_1), axis=1)
    # 将IMF和其他特征合并为一个DataFrame，IMF作为新的列添加到data_1的前面。

    data_ = data_.values
    # 将合并后的DataFrame转换为NumPy数组，以进行后续的数值操作。

    data_ = data_.astype('float32')
    # 将数组中的数据类型转换为float32，这是为了确保数据类型的一致性，特别是在进行深度学习或其他数值计算时。

    
    # 构建成监督学习问题
    n_in=12  #输入步数
    n_out=6  #输出步数
    n_vars=data_.shape[1]# 获取values数组的列数，即变量的数量。
    # 构建成监督学习问题
    reframed = series_to_supervised(data_, n_in, n_out)  
# 使用series_to_supervised函数将数据转换为监督学习格式。
# values是要转换的数据，n_in是输入序列的长度，n_out是输出序列的长度。
# 此函数返回一个新的DataFrame，其中包含用于训练监督学习模型所需的输入和输出数据。

    # 取出保留的变量
    contain_vars = []
# 初始化一个空列表，用于存储需要保留的列名。

    for i in range(1, n_in+1):
        contain_vars += [('var%d(t-%d)' % (j, i)) for j in range(1, n_vars+1)]
    # 遍历从1到n_in的数字，每次迭代都会生成一组列名。
    # 这些列名表示过去n_in个时间步的每个变量（比如var1(t-1), var2(t-1), ..., var1(t-n_in), var2(t-n_in)等）。

    data3 = reframed[contain_vars + ['var1(t)'] + [('var1(t+%d)' % (j)) for j in range(1, n_out)]]
# 从reframed数据框中提取特定的列。
# 'contain_vars'包含了输入序列需要的所有列。
# ['var1(t)'] 是当前时间步的第一个变量。
# [('var1(t+%d)' % (j)) for j in range(1, n_out)] 生成了输出序列的列名，即预测未来n_out-1个时间步的第一个变量。
    values = data3.values# 将前面处理好的数据转换成numpy数组，方便后续的数据操作
    n_train_hours = int(values.shape[0]*0.8)   # 80%训练集
    train = values[:n_train_hours, :]  # 从values数组中取出前n_train_hours行作为训练集。
    test = values[n_train_hours:, :]   # 从values数组中取出剩下的行作为测试集。
    # 归一化
    scaler =  StandardScaler()
    train = scaler.fit_transform(train)# 对训练集数据进行标准化
    test =  scaler.fit_transform(test)# 对测试集数据进行标准化。
    # 把数据分为输入和输出
    train_X, train_y = train[:, :n_in*n_vars], train[:, n_in*n_vars:]
    test_X, test_y = test[:, :n_in*n_vars], test[:, n_in*n_vars:]
    # 把输入重塑成3D格式 [样例，时间步， 特征]
    train_X = train_X.reshape((train_X.shape[0], n_in, n_vars))
    test_X = test_X.reshape((test_X.shape[0],n_in, n_vars))
    # 开始优化参数
    trace,best,result=PSO(train_X,train_y,test_X,test_y)
# 调用PSO函数进行优化。传入训练和测试数据集，返回最优参数、每次迭代的适应度跟踪和每次迭代的最优结果。
    # 画图
    mpl.rcParams['font.sans-serif'] = ['Heiti TC']  # 显示中文
    mpl.rcParams['axes.unicode_minus'] = False  # 显示负号
    plt.figure(figsize=(6, 4), dpi=500)
# 创建一个绘图窗口，设置大小和分辨率。
    plt.plot(trace, 'r', linestyle="--", linewidth=0.5)
# 绘制适应度跟踪曲线，颜色为红色，线型为虚线，线宽为0.5。
#plt.xticks(list(range(0, 35, 5)))
# 设置x轴的刻度（如果需要）。
    plt.xlabel('迭代次数', fontsize=10)
# 设置x轴标签为“迭代次数”。
    plt.ylabel('适应度值', fontsize=10)
# 设置y轴标签为“适应度值”。
    plt.show()
# 显示绘制的图形。

    #  加载优化的参数  这里加载结果只是起到一个临时中间媒介的作用，下一次优化的结果会覆盖之前的结果  所以每次调用的都是各自imf分量优化的参数
    pop=loadmat('result/pso_para.mat')['best'].reshape(-1,)

    alpha = pop[0]  # 学习率
    hidden_nodes0 = int(pop[1])#第一隐含层神经元
    
    def scheduler(epoch):
    # 定义一个学习率调度器函数，用于每隔10个epoch将学习率减小为原来的1/2
        if epoch % 10 == 0 and epoch != 0:
            lr = K.get_value(tmp.optimizer.lr)  # 获取当前学习率
            K.set_value(tmp.optimizer.lr, lr * 0.5)  # 将学习率设置为原来的一半
            print("lr changed to {}".format(lr * 0.5))  # 打印新的学习率值
        return K.get_value(tmp.optimizer.lr)  # 返回新的学习率值

    reduce_lr = LearningRateScheduler(scheduler)  # 使用Keras的LearningRateScheduler调用学习率调度器

    inputs = Input(shape=(train_X.shape[1], train_X.shape[2]))
# 创建模型的输入层，输入形状由train_X的维度决定

    lstm = LSTM(hidden_nodes0, activation='tanh', return_sequences=False, kernel_regularizer=l2(0.01))(inputs)
# 添加一个lstm层，神经元数量由hidden_nodes0指定，激活函数为selu，不返回所有时间步的序列，应用L2正则化

    outputs = Dense(train_y.shape[1])(lstm)
# 添加一个全连接层，神经元数量与train_y的特征数量相同

    model = Model(inputs=inputs, outputs=outputs)
# 创建模型，指定输入和输出层

    model.compile(optimizer=tf.keras.optimizers.Adam(learning_rate=alpha),loss=Huber())
# 编译模型，使用Adam优化器，初始学习率为alpha

    model.summary()  # 打印模型摘要信息，展示模型架构

    history = model.fit(train_X, train_y, batch_size=100, epochs=32, validation_split=0.1, verbose=2)
# 训练模型，指定批量大小为32，训练轮数为20，验证集比例为0.1，verbose=2表示显示详细训练信息

# 以下代码块用于进行预测并处理预测结果
    yhat = model.predict(test_X)  # 使用模型对测试数据进行预测
    yhat = yhat.reshape(-1, 1)  # 重塑预测结果的形状

# 反向缩放预测值
    yhat = np.repeat(yhat, n_in * n_vars + n_out, axis=-1)
    inv_yhat = scaler.inverse_transform(np.reshape(yhat, (len(yhat), n_in * n_vars + n_out)))[:, 0]
    inv_yhat = inv_yhat.reshape(-1, n_out)
    prediction_test.append(inv_yhat)  # 将反向缩放后的预测值添加到预测列表

# 反向缩放实际值
    test_y = test_y.reshape(-1, 1)
    y = np.repeat(test_y, n_in * n_vars + n_out, axis=-1)
    inv_y = scaler.inverse_transform(np.reshape(y, (len(test_y), n_in * n_vars + n_out)))[:, 0]
    inv_y = inv_y.reshape(-1, n_out)
    actual_test.append(inv_y)  # 将反向缩放后的实际值添加到实际列表

# %% [code]
mean_pre_test = []                    
# 初始化一个空列表 mean_pre_test，用于存储每个时间点的预测值总和。

for i in range(0, len(prediction_test[0])):
    # 遍历预测结果的每个时间点。
    sum = 0
    # 初始化变量 sum，用于累加当前时间点的所有预测值。

    for j in range(0, len(prediction_test)):
        # 内层循环，遍历所有预测结果。
        sum = sum + prediction_test[j][i]
        # 将当前时间点的预测值累加到 sum。

    # mean = sum / len(prediction_test) 
    # 这一行被注释掉了，本应用于计算平均值，但目前不执行。

    mean_pre_test.append(sum)
    # 将累加后的总和添加到 mean_pre_test 列表。

print(mean_pre_test)
# 打印 mean_pre_test 列表，显示每个时间点的预测值总和。

# %% [code]
mean_actual_test = []
# 初始化一个空列表 mean_actual_test，用于存储每个时间点的真实值总和。

for i in range(0, len(actual_test[0])):
    # 遍历真实结果的每个时间点。
    sum = 0
    # 初始化变量 sum，用于累加当前时间点的所有真实值。

    for j in range(0, len(actual_test)):
        # 内层循环，遍历所有真实结果。
        sum = sum + actual_test[j][i]
        # 将当前时间点的真实值累加到 sum。

    # mean = sum / len(actual_test)
    # 这一行被注释掉了，本应用于计算平均值，但目前不执行。

    mean_actual_test.append(sum)
    # 将累加后的总和添加到 mean_actual_test 列表。

print(mean_actual_test)
# 打印 mean_actual_test 列表，显示每个时间点的真实值总和。

# %% [code]
def mape(y_true, y_pred):
    # 定义一个计算平均绝对百分比误差（MAPE）的函数。
    record = []
    for index in range(len(y_true)):
        # 遍历实际值和预测值。
        if abs(y_true[index]) > 10:
            # 如果实际值的绝对值大于10，则计算MAPE。
            temp_mape = np.abs((y_pred[index] - y_true[index]) / y_true[index])
            # 计算单个预测的MAPE。
            record.append(temp_mape)
            # 将MAPE添加到记录列表中。
    return np.mean(record) * 100
    # 返回所有记录的平均值，乘以100得到百分比。

def evaluate_forecasts(test, forecasts, n_out):
    # 定义一个函数来评估预测的性能。
    rmse_dic = {}
    mae_dic = {}
    mape_dic = {}
    r2_dic = {}
    # 初始化存储各个评估指标的字典。

    for i in range(n_out):
        # 遍历每一个预测步长。
        actual = [float(row[i]) for row in test]
        # 从测试集中提取实际值。
        predicted = [float(forecast[i]) for forecast in forecasts]
        # 从预测结果中提取预测值。

        rmse = sqrt(mean_squared_error(actual, predicted))
        # 计算均方根误差（RMSE）。
        rmse_dic['t+' + str(i+1) + ' RMSE'] = rmse
        # 将RMSE结果添加到字典中。

        mae = mean_absolute_error(actual, predicted)
        # 计算平均绝对误差（MAE）。
        mae_dic['t+' + str(i+1) + ' MAE'] = mae
        # 将MAE结果添加到字典中。

        mape_ = mape(actual, predicted)
        # 计算平均绝对百分比误差（MAPE）。
        mape_dic['t+' + str(i+1) + ' MAPE'] = mape_
        # 将MAPE结果添加到字典中。

        r2 = r2_score(actual, predicted)
        # 计算R平方值（R2）。
        r2_dic['t+' + str(i+1) + ' R2'] = r2
        # 将R2结果添加到字典中。

    return rmse_dic, mae_dic, mape_dic, r2_dic
    # 返回包含所有评估指标的字典。

# %% [code]
dic_list = []
# 初始化一个空列表，用于存储评估结果。

dic = evaluate_forecasts(mean_actual_test, mean_pre_test, n_out)
# 调用evaluate_forecasts函数。
# 此函数将计算每个预测步长的RMSE、MAE、MAPE和R2值。

dic_list.append(dic)
# 将评估结果（一个包含四种评估指标的字典）添加到dic_list列表中。

# %% [code]
print(dic_list)#显示预测指标数值

# %% [code]
actual = dataset1['CCFI'].values[-len(inv_yhat):]  # 真实值
# 从数据集中提取"收盘指数"列的值作为真实值。
# 由于预测值inv_yhat的长度可能不同于原始数据集，因此只取与inv_yhat长度相同的最后部分数据。

predicted_1st = [float(forecast[0]) for forecast in mean_pre_test]
# 从反向缩放后的预测值集合(mean_actual_test)中提取每个样本的第一个预测值。
# 这个列表包含了模型对于时间步长t+1的所有预测值。

predicted_3st = [float(forecast[2]) for forecast in mean_pre_test]
# 从反向缩放后的预测值集合(mean_actual_test)中提取每个样本的第三个预测值。
# 这个列表包含了模型对于时间步长t+3的所有预测值。

predicted_6st = [float(forecast[5]) for forecast in mean_pre_test]
# 从反向缩放后的预测值集合(mean_actual_test)中提取每个样本的第六个预测值。
# 这个列表包含了模型对于时间步长t+6的所有预测值。

# %% [code]
plt.figure(figsize=(10, 6), dpi=600)
x = range(1, len(actual) + 1)
plt.xticks(x[::25])  # 设置x轴的刻度，每25个点显示一个刻度。
plt.tick_params(labelsize=10)  # 改变刻度字体大小
plt.plot(x, actual, linestyle="-", linewidth=1.5, color='blue',label='Actual')  # 绘制实际值的折线图
plt.plot(x, predicted_1st, linestyle="-", linewidth=1.5, color='red',label='1 step')  # 绘制一步预测值的折线图
#plt.plot(x, predicted_3st, linestyle="-", linewidth=1.5, color='green',label='3 steps')  # 绘制三步预测值的折线图（可选）
#plt.plot(x, predicted_6st, linestyle="-", linewidth=1.5,color='orange', label='6 steps')  # 绘制六步预测值的折线图（可选）

plt.rcParams.update({'font.size': 10})  # 改变图例里面的字体大小
plt.legend(loc='upper right', frameon=False)  # 显示图例
plt.xlabel("Sample Point", fontsize=10)  # 设置x轴标签
plt.ylabel("CCFI", fontsize=10)  # 设置y轴标签
plt.title('Actual vs Predicted Freight Index')  # 设置图表标题

# 如果需要，可以取消注释以下行来保存图形为PNG文件
# plt.savefig('figure/VMD-BiLSTM预测结果图.png')

plt.show()  # 显示图形

# %% [code]
plt.figure(figsize=(10, 6), dpi=600)
x = range(1, len(actual) + 1)
plt.xticks(x[::25])  # 设置x轴的刻度，每25个点显示一个刻度。
plt.tick_params(labelsize=10)  # 改变刻度字体大小
plt.plot(x, actual, linestyle="-", linewidth=1.5, color='blue',label='Actual')  # 绘制实际值的折线图
plt.plot(x, predicted_1st, linestyle="-", linewidth=1.5, color='red',label='1 step')  # 绘制一步预测值的折线图
plt.plot(x, predicted_3st, linestyle="-", linewidth=1.5, color='green',label='3 steps')  # 绘制三步预测值的折线图（可选）
plt.plot(x, predicted_6st, linestyle="-", linewidth=1.5,color='orange', label='6 steps')  # 绘制六步预测值的折线图（可选）

plt.rcParams.update({'font.size': 10})  # 改变图例里面的字体大小
plt.legend(loc='upper right', frameon=False)  # 显示图例
plt.xlabel("Sample Point", fontsize=10)  # 设置x轴标签
plt.ylabel("CCFI", fontsize=10)  # 设置y轴标签
plt.title('Actual vs Predicted Freight Index')  # 设置图表标题

# 如果需要，可以取消注释以下行来保存图形为PNG文件
# plt.savefig('figure/VMD-BiLSTM预测结果图.png')

plt.show()  # 显示图形
