# Supplementary material for: Forecasting China’s shipping indices based on modal decomposition and optimized deep learning integrated model
Source: PLoS One. 2025 Dec 8;20(12):e0336906. doi: 10.1371/journal.pone.0336906 (PMC12685171; doi:10.1371/journal.pone.0336906)
Supplement: S1 Code — https://pan.baidu.com/s/1ZlpBrF2K_cMXWohW43g43A?pwd=k8xd. (ZIP) [file pone.0336906.s002.zip › CODE/CCFI/VMDσêåΦoú.ipynb]

# %% [code]
import pandas as pd
import numpy as np
from sklearn.cluster import KMeans
import matplotlib.pyplot as plt

# 读取CSV文件
file_path = '中国出口集装箱运价指数.csv'  # 替换为你的文件路径
df = pd.read_csv(file_path)

# 将日期列转换为日期格式
df['Date'] = pd.to_datetime(df['Date'])

# 设置日期列为索引（可选）
df.set_index('Date', inplace=True)

# 提取SCFI值作为特征
X = df[['CCFI']].values

# 确定K值范围
k_values = range(1, 10)  # 假设K值范围为1到9
aic_scores = []

# 计算每个K值的AIC
for k in k_values:
    kmeans = KMeans(n_clusters=k, random_state=42).fit(X)
    # AIC计算公式
    aic = k * np.log(len(X)) - 2 * kmeans.score(X)
    aic_scores.append(aic)

# 绘制AIC分数图
plt.plot(k_values, aic_scores, marker='o')
plt.xlabel('Number of Clusters (K)')
plt.ylabel('AIC Score')
plt.title('AIC Score for Different K Values')
plt.show()

# 找到AIC最小的K值
optimal_k = k_values[np.argmin(aic_scores)]
print(f"Optimal K value based on AIC: {optimal_k}")

# %% [code]
import matplotlib.pyplot as plt
# 导入matplotlib的pyplot模块，用于数据可视化。
import tensorflow as tf
# 导入tensorflow库，用于深度学习模型的构建和训练
from vmdpy import VMD 
# 从vmdpy库导入VMD，用于变分模态分解
import pandas as pd
# 导入pandas库，用于数据处理和分析
import warnings
# 导入warnings库，用于控制警告消息
warnings.filterwarnings("ignore")
# 设置忽略警告消息，通常用于减少输出中的不必要警告
import numpy as np
from vmdpy import VMD

# %% [code]
# 调用GPU加速
gpus = tf.config.experimental.list_physical_devices(device_type='GPU')
for gpu in gpus:
    tf.config.experimental.set_memory_growth(gpu, True)

# %% [code]
# 用来正常显示中文标签
plt.rcParams['font.sans-serif'] = ['Times New Roman']
# 用来正常显示负号
plt.rcParams['axes.unicode_minus'] = False

# %% [code]
df_raw_data = pd.read_csv('中国出口集装箱运价指数.csv', usecols=[0,1], encoding='gbk')
# 使用pandas的read_csv函数读取CSV文件。
# '农林牧渔.csv'是文件名。
# usecols=[0,1]指定只读取CSV文件的第一列和第二列。
# encoding='gbk'指定文件编码格式为GBK，GBK常用于中文字符编码。
series_close = pd.Series(df_raw_data['CCFI'].values, index=df_raw_data['Date'])
# 创建一个pandas的Series对象。
# df_raw_data['收盘指数'].values提取'收盘指数'列的值作为Series的数据。
# index=df_raw_data['发布日期']设置Series的索引为'发布日期'列的值。

# %% [code]
print(series_close)

# %% [code]
# 数据预处理部分
# 检查数据是否有缺失值
print("检查缺失值：")
print(series_close.isnull().sum())

# 填充缺失值（可以选择不同的填充方式，这里以向前填充为例）
series_close = series_close.fillna(method='ffill')

# 检查填充后的数据
print("填充缺失值后：")
print(series_close.isnull().sum())

# 检查数据是否有异常值（例如负值或异常高的值）
# 假设价格数据不应为负值
if (series_close < 0).any():
    print("存在异常值，将负值替换为NaN并再次填充")
    series_close[series_close < 0] = None
    series_close = series_close.fillna(method='ffill')

# 数据归一化（将数据缩放到0到1之间，有助于模型训练）
# 使用Min-Max归一化
series_close_min = series_close.min()
series_close_max = series_close.max()
series_close_normalized = (series_close - series_close_min) / (series_close_max - series_close_min)

print("归一化后的数据：")
print(series_close_normalized)

# %% [code]
def vmd_decompose(series=None, num_modes=10, alpha=2000, tau=0, K=13, DC=1, init=1, tol=1e-7):
    # 定义变分模态分解（VMD）函数，具有多个参数。
    # series：待分解的时间序列。
    # num_modes：分解的模态数量。
    # alpha, tau, K, DC, init, tol：VMD算法的参数。

    decom = VMD(series.values, alpha=alpha, tau=tau, K=K, DC=DC, init=init, tol=tol)
    # 使用VMD方法对输入的时间序列进行分解。

    vmd_result, *_ = decom
    # 从VMD返回的结果中获取分解后的模态。

    df_vmd = pd.DataFrame(vmd_result.T)
    # 将分解后的模态转换为DataFrame。

    df_vmd.columns = ['imf' + str(i) for i in range(len(df_vmd.columns))]
    # 为DataFrame的每一列命名，表示每个模态。
    return df_vmd
    # 返回分解结果。

# 调用函数并传入参数
df_vmd_result = vmd_decompose(series=series_close, num_modes=10, alpha=2000, tau=0, K=13, DC=1, init=1, tol=1e-7)
# 使用vmd_decompose函数对series_close进行VMD分解。

def vmd_decompose(series, num_modes=10, alpha=2000, tau=0, K=13, DC=1, init=1, tol=1e-7):
    # 调用 VMD 方法进行分解
    u, u_hat, omega = VMD(series, alpha=alpha, tau=tau, K=K, DC=DC, init=init, tol=tol)
    
    # u 是分解后的模态分量
    df_vmd = pd.DataFrame(u.T, columns=[f'imf{i+1}' for i in range(K)])
    
    # omega 是频率分布矩阵，通常第一行表示每个模态分量的中心频率
    center_frequencies = omega[0, :]
    
    # 将中心频率值保留到小数点后4位
    center_frequencies_rounded = np.around(center_frequencies, decimals=4)
    
    return df_vmd, center_frequencies_rounded

# 示例：使用你的数据进行分解
# 假设 series_close 是你的输入时间序列数据
df_vmd_result, center_frequencies_rounded = vmd_decompose(series=series_close.values, num_modes=10)

print("中心频率（保留4位小数）：", center_frequencies_rounded)

# 可视化VMD分解结果
fig, axs = plt.subplots(nrows=len(df_vmd_result.columns), figsize=(10, 6), sharex=True)
# 创建一个绘图对象和多个子图对象。

for i, col in enumerate(df_vmd_result.columns):
    axs[i].plot(df_vmd_result[col])
    axs[i].set_title(col)
    # 遍历每个模态并绘制在子图上。

plt.suptitle('CCFI')
# 设置图表的总标题。

plt.xlabel('Time')
# 设置x轴的标签。

plt.show()
# 显示图表。


# %% [code]
print(df_vmd_result)

# %% [code]
df_vmd_result.to_excel("VMD数据.xlsx",index=False)#保存数据为VMD数据.xlsx

# %% [code]
import matplotlib.pyplot as plt
import tensorflow as tf
from vmdpy import VMD 
import pandas as pd
import warnings
warnings.filterwarnings("ignore")
import numpy as np

# 设置matplotlib配置
plt.rcParams['font.sans-serif'] = ['Times New Roman']
plt.rcParams['axes.unicode_minus'] = False

# 调用GPU加速
gpus = tf.config.experimental.list_physical_devices(device_type='GPU')
for gpu in gpus:
    tf.config.experimental.set_memory_growth(gpu, True)

# 读取数据
df_raw_data = pd.read_csv('中国出口集装箱运价指数.csv', usecols=[0,1], encoding='gbk')
series_close = pd.Series(df_raw_data['CCFI'].values, index=df_raw_data['Date'])

# 数据预处理
print("检查缺失值：")
print(series_close.isnull().sum())

series_close = series_close.fillna(method='ffill')
print("填充缺失值后：")
print(series_close.isnull().sum())

if (series_close < 0).any():
    print("存在异常值，将负值替换为NaN并再次填充")
    series_close[series_close < 0] = None
    series_close = series_close.fillna(method='ffill')

# 数据归一化
series_close_min = series_close.min()
series_close_max = series_close.max()
series_close_normalized = (series_close - series_close_min) / (series_close_max - series_close_min)
print("归一化后的数据：")
print(series_close_normalized)

# VMD分解函数
def vmd_decompose(series, num_modes=10, alpha=2000, tau=0, K=13, DC=1, init=1, tol=1e-7):
    u, u_hat, omega = VMD(series, alpha=alpha, tau=tau, K=K, DC=DC, init=init, tol=tol)
    df_vmd = pd.DataFrame(u.T, columns=[f'imf{i+1}' for i in range(K)])
    center_frequencies = omega[0, :]
    center_frequencies_rounded = np.around(center_frequencies, decimals=4)
    return df_vmd, center_frequencies_rounded

# 使用VMD分解
df_vmd_result, center_frequencies_rounded = vmd_decompose(series=series_close_normalized.values, num_modes=10)
print("中心频率（保留4位小数）：", center_frequencies_rounded)

# 可视化VMD分解结果
fig, axs = plt.subplots(nrows=len(df_vmd_result.columns), figsize=(10, 6), sharex=True)
for i, col in enumerate(df_vmd_result.columns):
    axs[i].plot(df_vmd_result[col])
    axs[i].set_title(col)
plt.suptitle('CCFI')
plt.xlabel('Time')
plt.show()

# 去噪重构
num_reconstruct_modes = 3  # 选择重构的模态数量
reconstructed_signal = df_vmd_result.iloc[:, :num_reconstruct_modes].sum(axis=1)

# 反归一化重构信号
reconstructed_signal_denormalized = reconstructed_signal * (series_close_max - series_close_min) + series_close_min

# 确保没有 NaN 或 Inf 值
reconstructed_signal_denormalized = reconstructed_signal_denormalized.replace([np.inf, -np.inf], np.nan).dropna()
series_close = series_close.replace([np.inf, -np.inf], np.nan).dropna()

# 确保两个信号长度一致
min_length = min(len(reconstructed_signal_denormalized), len(series_close))
reconstructed_signal_denormalized = reconstructed_signal_denormalized.iloc[:min_length]
series_close = series_close.iloc[:min_length]

# 重置索引以确保对齐
series_close = series_close.reset_index(drop=True)
reconstructed_signal_denormalized = reconstructed_signal_denormalized.reset_index(drop=True)

# 检查数据类型和范围
print("Original Signal Type:", series_close.dtype)
print("Reconstructed Signal Type:", reconstructed_signal_denormalized.dtype)
print("Original Signal Range:", series_close.min(), series_close.max())
print("Reconstructed Signal Range:", reconstructed_signal_denormalized.min(), reconstructed_signal_denormalized.max())

# 检查并处理极端值
Q1 = series_close.quantile(0.25)
Q3 = series_close.quantile(0.75)
IQR = Q3 - Q1
lower_bound = Q1 - 1.5 * IQR
upper_bound = Q3 + 1.5 * IQR

# 过滤掉极端值
mask = (series_close >= lower_bound) & (series_close <= upper_bound)
filtered_series_close = series_close[mask]
filtered_reconstructed_signal = reconstructed_signal_denormalized[mask]

# 检查过滤后的数据长度
if len(filtered_series_close) == len(filtered_reconstructed_signal):
    # 计算MSE和Pearson相关系数
    mse = np.mean((filtered_series_close - filtered_reconstructed_signal) ** 2)
    pearson_corr = np.corrcoef(filtered_series_close, filtered_reconstructed_signal)[0, 1]

    print("均方误差（MSE）：", mse)
    print("皮尔逊相关系数：", pearson_corr)

    # 计算平均绝对误差（MAE）
    mae = np.mean(np.abs(filtered_series_close - filtered_reconstructed_signal))

    print("平均绝对误差（MAE）：", mae)
else:
    print("过滤后的数据长度不一致，无法计算相关系数。")

# 绘制原始信号、重构信号以及去噪效果的对比图
plt.figure(figsize=(10, 6))

plt.subplot(3, 1, 1)
plt.plot(series_close.index, series_close, label='Original Signal', color='blue')
plt.title('CCFI Original Signal')
plt.legend()

plt.subplot(3, 1, 2)
plt.plot(series_close.index, reconstructed_signal_denormalized, label='Reconstructed Signal', color='red')
plt.title('Reconstructed Signal (Top {} IMFs)'.format(num_reconstruct_modes))
plt.legend()

plt.subplot(3, 1, 3)
plt.plot(series_close.index, series_close, label='Original Signal', color='blue', alpha=0.5)
plt.plot(series_close.index, reconstructed_signal_denormalized, label='Reconstructed Signal', color='red')
plt.title('Denoising Effect')
plt.legend()

plt.tight_layout()
plt.show()
