# Supplementary material for: Forecasting China’s shipping indices based on modal decomposition and optimized deep learning integrated model
Source: PLoS One. 2025 Dec 8;20(12):e0336906. doi: 10.1371/journal.pone.0336906 (PMC12685171; doi:10.1371/journal.pone.0336906)
Supplement: S1 Code — https://pan.baidu.com/s/1ZlpBrF2K_cMXWohW43g43A?pwd=k8xd. (ZIP) [file pone.0336906.s002.zip › CODE/CDFI/VMD-biLSTM.ipynb]

# %% [code]
import os
import math
import pandas as pd
from math import sqrt
import matplotlib.pyplot as plt
import numpy as np
import tensorflow as tf
from sklearn.preprocessing import MinMaxScaler, StandardScaler
from sklearn.metrics import mean_squared_error, mean_absolute_error, r2_score
from tensorflow.keras.layers import Input, LSTM, Dense, Dropout, LayerNormalization, Bidirectional
from tensorflow.keras.models import Model
from sklearn.model_selection import KFold
from keras.callbacks import LearningRateScheduler
import keras.backend as K
from tensorflow.keras.callbacks import Callback

# 定义学习率调度器
class CustomLearningRateScheduler(Callback):
    def __init__(self, factor=0.1, epoch=10):
        super(CustomLearningRateScheduler, self).__init__()
        self.factor = factor
        self.epoch = epoch

    def on_epoch_begin(self, epoch, logs=None):
        if epoch % self.epoch == 0 and epoch != 0:
            old_lr = self.model.optimizer.learning_rate
            new_lr = old_lr * self.factor
            self.model.optimizer.learning_rate = new_lr
            print("\nEpoch %05d: Learning rate is changed to %6.4f." % (epoch, new_lr))

# 定义 BiLSTM 模型
def implement_bilstm(train_X, train_y, l2_penalty=0.01):
    inputs = Input(shape=(train_X.shape[1], train_X.shape[2]))
    bilstm = Bidirectional(LSTM(128, activation='selu', return_sequences=False, kernel_regularizer=tf.keras.regularizers.l2(l2_penalty)))(inputs)
    outputs = Dense(train_y.shape[1])(bilstm)
    model = Model(inputs=inputs, outputs=outputs)
    model.compile(loss='mse', optimizer=tf.keras.optimizers.Adam(learning_rate=0.001))  # 设置初始学习率
    model.summary()
    return model

# 构建时间序列特征集
def series_to_supervised(data, n_in=1, n_out=1, dropnan=True):
    n_vars = 1 if type(data) is list else data.shape[1]
    df = pd.DataFrame(data)
    cols, names = list(), list()
    # 输入序列 (t-n, ... t-1)
    for i in range(n_in, 0, -1):
        cols.append(df.shift(i))
        names += [('var%d(t-%d)' % (j + 1, i)) for j in range(n_vars)]
    # 预测序列 (t, t+1, ... t+n)
    for i in range(0, n_out):
        cols.append(df.shift(-i))
        if i == 0:
            names += [('var%d(t)' % (j + 1)) for j in range(n_vars)]
        else:
            names += [('var%d(t+%d)' % (j + 1, i)) for j in range(n_vars)]
    # 合并所有列
    agg = pd.concat(cols, axis=1)
    agg.columns = names
    # 删除包含 NaN 值的行
    if dropnan:
        agg.dropna(inplace=True)
    return agg

# 加载数据集
dataset = pd.read_excel("VMD数据.xlsx")
print(dataset)
dataset = dataset.dropna()  # 直接删除含有缺失值的行
print(dataset)
dataset = dataset.T  # 转置
print(dataset)
u = dataset.values

dataset1 = pd.read_csv("中国进口干散货运价指数.csv", encoding='gbk')
print(dataset1)
data = dataset1.values[:, 2:]  # 加载特征数据

prediction_test = []
actual_test = []

for imf in u:
    imf = imf.reshape(-1, 1)
    imf = pd.DataFrame(imf)
    data_1 = pd.DataFrame(data)
    data_ = pd.concat((imf, data_1), axis=1)
    data_ = data_.values
    data_ = data_.astype('float32')

    n_in = 12  # 输入步数
    n_out = 6  # 输出步数
    n_vars = data_.shape[1]  # 获取values数组的列数，即变量的数量。
    reframed = series_to_supervised(data_, n_in, n_out)
    contain_vars = []
    for i in range(1, n_in + 1):
        contain_vars += [('var%d(t-%d)' % (j, i)) for j in range(1, n_vars + 1)]
    data3 = reframed[contain_vars + ['var1(t)'] + [('var1(t+%d)' % (j)) for j in range(1, n_out)]]
    values = data3.values
    n_train_hours = int(values.shape[0] * 0.8)   # 80%训练集
    train = values[:n_train_hours, :]  # 从values数组中取出前n_train_hours行作为训练集。
    test = values[n_train_hours:, :]   # 从values数组中取出剩下的行作为测试集。
    # 归一化
    scaler = StandardScaler()
    train = scaler.fit_transform(train)
    test = scaler.fit_transform(test)
    # 把数据分为输入和输出
    train_X, train_y = train[:, :n_in*n_vars], train[:, n_in*n_vars:]
    test_X, test_y = test[:, :n_in*n_vars], test[:, n_in*n_vars:]
    # 把输入重塑成3D格式 [样例，时间步， 特征]
    train_X = train_X.reshape((train_X.shape[0], n_in, n_vars))
    test_X = test_X.reshape((test_X.shape[0], n_in, n_vars))

    reduce_lr = CustomLearningRateScheduler(factor=0.5, epoch=5) # 创建一个学习率调度器对象，将上面定义的scheduler函数作为参数
    tmp = implement_bilstm(train_X, train_y)# 使用implement_bilstm函数构建LSTM模型
    history = tmp.fit(train_X, train_y, batch_size=32, epochs=30, validation_split=0.25, verbose=1, callbacks=[reduce_lr]) # 训练模型

    yhat = tmp.predict(test_X)
    yhat = yhat.reshape(-1, 1)
    yhat = np.repeat(yhat, n_in * n_vars + n_out, axis=-1)
    inv_yhat = scaler.inverse_transform(np.reshape(yhat, (len(yhat), n_in * n_vars + n_out)))[:, 0]
    inv_yhat = inv_yhat.reshape(-1, n_out)
    prediction_test.append(inv_yhat)

    test_y = test_y.reshape(-1, 1)
    y = np.repeat(test_y, n_in * n_vars + n_out, axis=-1)
    inv_y = scaler.inverse_transform(np.reshape(y, (len(test_y), n_in * n_vars + n_out)))[:, 0]
    inv_y = inv_y.reshape(-1, n_out)
    actual_test.append(inv_y)

mean_pre_test = []
for i in range(0, len(prediction_test[0])):
    sum = 0
    for j in range(0, len(prediction_test)):
        sum = sum + prediction_test[j][i]
    mean_pre_test.append(sum)

mean_actual_test = []
for i in range(0, len(actual_test[0])):
    sum = 0
    for j in range(0, len(actual_test)):
        sum = sum + actual_test[j][i]
    mean_actual_test.append(sum)

def mape(y_true, y_pred):
    record = []
    for index in range(len(y_true)):
        if abs(y_true[index]) > 10:
            temp_mape = np.abs((y_pred[index] - y_true[index]) / y_true[index])
            record.append(temp_mape)
    return np.mean(record) * 100

def evaluate_forecasts(test, forecasts, n_out):
    rmse_dic = {}
    mae_dic = {}
    mape_dic = {}
    r2_dic = {}
    for i in range(n_out):
        actual = [float(row[i]) for row in test]
        predicted = [float(forecast[i]) for forecast in forecasts]
        rmse = sqrt(mean_squared_error(actual, predicted))
        rmse_dic['t+' + str(i + 1) + ' RMSE'] = rmse
        mae = mean_absolute_error(actual, predicted)
        mae_dic['t+' + str(i + 1) + ' MAE'] = mae
        mape_ = mape(actual, predicted)
        mape_dic['t+' + str(i + 1) + ' MAPE'] = mape_
        r2 = r2_score(actual, predicted)
        r2_dic['t+' + str(i + 1) + ' R2'] = r2
    return rmse_dic, mae_dic, mape_dic, r2_dic

dic_list = []
dic = evaluate_forecasts(mean_actual_test, mean_pre_test, n_out)
dic_list.append(dic)
print(dic_list)

actual = dataset1['CDBI'].values[-len(inv_yhat):]  # 真实值
predicted_1st = [float(forecast[0]) for forecast in mean_pre_test]
predicted_3st = [float(forecast[2]) for forecast in mean_pre_test]
predicted_6st = [float(forecast[5]) for forecast in mean_pre_test]


# %% [code]
plt.figure(figsize=(10, 6), dpi=600)
x = range(1, len(actual) + 1)
plt.xticks(x[::50])  # 设置x轴的刻度，每25个点显示一个刻度
plt.tick_params(labelsize=10)  # 改变刻度字体大小
plt.plot(x, actual, linestyle="-", linewidth=1.5, color='blue',label='Actual')  # 绘制实际值的折线图
plt.plot(x, predicted_1st, linestyle="-", linewidth=1.5, color='red',label='1 step')  # 绘制一步预测值的折线图
#plt.plot(x, predicted_3st, linestyle="-", linewidth=1.5, color='green',label='3 steps')  # 绘制三步预测值的折线图（可选）
#plt.plot(x, predicted_6st, linestyle="-", linewidth=1.5,color='orange', label='6 steps')  # 绘制六步预测值的折线图（可选）

plt.rcParams.update({'font.size': 10})  # 改变图例里面的字体大小
plt.legend(loc='upper right', frameon=False)  # 显示图例
plt.xlabel("Sample Point", fontsize=10)  # 设置x轴标签
plt.ylabel("CDBI", fontsize=10)  # 设置y轴标签
plt.title('Actual vs Predicted Freight Index')  # 设置图表标题

# 如果需要，可以取消注释以下行来保存图形为PNG文件
# plt.savefig('figure/VMD-BiLSTM预测结果图.png')

plt.show()  # 显示图形

# %% [code]
plt.figure(figsize=(10, 6), dpi=600)
x = range(1, len(actual) + 1)
plt.xticks(x[::50])  # 设置x轴的刻度，每25个点显示一个刻度。
plt.tick_params(labelsize=10)  # 改变刻度字体大小
plt.plot(x, actual, linestyle="-", linewidth=1.5, color='blue',label='Actual')  # 绘制实际值的折线图
plt.plot(x, predicted_1st, linestyle="-", linewidth=1.5, color='red',label='1 step')  # 绘制一步预测值的折线图
plt.plot(x, predicted_3st, linestyle="-", linewidth=1.5, color='green',label='3 steps')  # 绘制三步预测值的折线图（可选）
plt.plot(x, predicted_6st, linestyle="-", linewidth=1.5,color='orange', label='6 steps')  # 绘制六步预测值的折线图（可选）

plt.rcParams.update({'font.size': 10})  # 改变图例里面的字体大小
plt.legend(loc='upper right', frameon=False)  # 显示图例
plt.xlabel("Sample Point", fontsize=10)  # 设置x轴标签
plt.ylabel("CDFI", fontsize=10)  # 设置y轴标签
plt.title('Actual vs Predicted Freight Index')  # 设置图表标题

# 如果需要，可以取消注释以下行来保存图形为PNG文件
# plt.savefig('figure/VMD-BiLSTM预测结果图.png')

plt.show()  # 显示图形
