# Supplementary material for: Forecasting China’s shipping indices based on modal decomposition and optimized deep learning integrated model
Source: PLoS One. 2025 Dec 8;20(12):e0336906. doi: 10.1371/journal.pone.0336906 (PMC12685171; doi:10.1371/journal.pone.0336906)
Supplement: S1 Code — https://pan.baidu.com/s/1ZlpBrF2K_cMXWohW43g43A?pwd=k8xd. (ZIP) [file pone.0336906.s002.zip › CODE/CDFI/LSTM .ipynb]

# %% [code]
import numpy as np
import pandas as pd
from sklearn.preprocessing import MinMaxScaler
from sklearn.metrics import mean_squared_error, mean_absolute_error, r2_score
from keras.models import Sequential
from keras.layers import LSTM, Dense
from keras.optimizers import Adam
from hyperopt import fmin, tpe, hp, Trials

# 定义 MAPE 计算函数
def mean_absolute_percentage_error(y_true, y_pred):
    y_true, y_pred = np.array(y_true), np.array(y_pred)
    return np.mean(np.abs((y_true - y_pred) / y_true)) * 100

# 加载数据
data = pd.read_excel('中国进口干散货运价指数.xlsx')

# 数据预处理
data.fillna(method='ffill', inplace=True)
data['time'] = pd.to_datetime(data['Date'])
data.set_index('Date', inplace=True)
data = data[['CDBI']]

# 数据归一化
scaler = MinMaxScaler(feature_range=(0, 1))
scaled_data = scaler.fit_transform(data)

# 创建时间序列数据集
def create_dataset(data, time_step=1):
    X, Y = [], []
    for i in range(len(data) - time_step - 1):
        a = data[i:(i + time_step), 0]
        X.append(a)
        Y.append(data[i + time_step, 0])
    return np.array(X), np.array(Y)

# 设置时间步长
time_step = 10
X, Y = create_dataset(scaled_data, time_step)

# 划分训练集和测试集
train_size = int(len(X) * 0.8)
test_size = len(X) - train_size
trainX, testX = X[0:train_size], X[train_size:len(X)]
trainY, testY = Y[0:train_size], Y[train_size:len(Y)]

# 调整数据形状以适应 LSTM 模型
trainX = trainX.reshape(trainX.shape[0], trainX.shape[1], 1)
testX = testX.reshape(testX.shape[0], testX.shape[1], 1)

# 定义模型构建函数
def create_model(lstm_units=50, learning_rate=0.001):
    model = Sequential()
    model.add(LSTM(int(lstm_units), return_sequences=True, input_shape=(time_step, 1)))
    model.add(LSTM(int(lstm_units), return_sequences=False))
    model.add(Dense(25))
    model.add(Dense(1))
    model.compile(optimizer=Adam(learning_rate=learning_rate), loss='mean_squared_error')
    return model

# 定义目标函数
def objective(params):
    model = create_model(lstm_units=params['lstm_units'], learning_rate=params['learning_rate'])
    model.fit(trainX, trainY, epochs=5, batch_size=32, validation_split=0.2, verbose=0)
    loss = model.evaluate(testX, testY, verbose=0)
    return loss

# 定义参数空间
param_space = {
    'lstm_units': hp.choice('lstm_units', [50, 100, 200]),
    'learning_rate': hp.loguniform('learning_rate', np.log(0.001), np.log(0.1))
}

# 进行贝叶斯优化
trials = Trials()
best_params = fmin(fn=objective, space=param_space, algo=tpe.suggest, max_evals=20, trials=trials)

# 输出最佳参数
print("Best Parameters:", best_params)

# 检查 best_params 的格式并提取参数
try:
    # 提取 lstm_units 的索引值
    lstm_units_index = best_params['lstm_units']
    # 将索引值转换为实际的单元数
    lstm_units = [50, 100, 200][lstm_units_index]
    
    learning_rate = best_params['learning_rate']
    
    print(f"Using LSTM Units: {lstm_units}")
    print(f"Using Learning Rate: {learning_rate}")

    # 使用最佳参数重新训练模型
    best_model = create_model(lstm_units=lstm_units, learning_rate=learning_rate)
    best_model.fit(trainX, trainY, epochs=50, batch_size=32, validation_split=0.2, verbose=1)
except Exception as e:
    print(f"Error occurred during model creation or training: {e}")
    best_model = None  # 明确标记 best_model 未成功创建
    
# 预测并反归一化
train_predict = best_model.predict(trainX)
test_predict = best_model.predict(testX)
train_predict = scaler.inverse_transform(train_predict)
test_predict = scaler.inverse_transform(test_predict)
trainY = scaler.inverse_transform([trainY])
testY = scaler.inverse_transform([testY])

# 计算评估指标
def calculate_metrics(y_true, y_pred):
    mse = mean_squared_error(y_true, y_pred)
    rmse = np.sqrt(mse)
    mae = mean_absolute_error(y_true, y_pred)
    mape = mean_absolute_percentage_error(y_true, y_pred)
    r2 = r2_score(y_true, y_pred)
    return mse, rmse, mae, mape, r2

# 计算训练集和测试集的评估指标
train_metrics = calculate_metrics(trainY[0], train_predict.reshape(-1))
test_metrics = calculate_metrics(testY[0], test_predict.reshape(-1))


# %% [code]
# 输出评估指标
print("Training Set Metrics:")
print(f"  MSE: {train_metrics[0]:.4f}")
print(f"  RMSE: {train_metrics[1]:.4f}")
print(f"  MAE: {train_metrics[2]:.4f}")
print(f"  MAPE: {train_metrics[3]:.4f}%")
print(f"  R²: {train_metrics[4]:.4f}")

print("Testing Set Metrics:")
print(f"  MSE: {test_metrics[0]:.4f}")
print(f"  RMSE: {test_metrics[1]:.4f}")
print(f"  MAE: {test_metrics[2]:.4f}")
print(f"  MAPE: {test_metrics[3]:.4f}%")
print(f"  R²: {test_metrics[4]:.4f}")

import matplotlib.pyplot as plt

# 绘制测试集的实际值与预测值对比图
plt.figure(figsize=(10, 6))
plt.plot(testY[0], label='Actual', color='blue', alpha=1.0, linewidth=1.5)
plt.plot(test_predict, label='Predicted', color='red', alpha=1.0, linewidth=1.5)
plt.legend(fontsize=12)
plt.title('Actual vs Predicted Freight Index', fontsize=14)
plt.xlabel('Sample Points', fontsize=12)
plt.ylabel('CDFI', fontsize=12)
plt.grid(False)  # 关闭网格线
plt.tight_layout()  # 自动调整布局
plt.show()

# 如果需要，可以取消注释这行代码，以将图形保存为PNG文件。
